# Supplementary material for: Bulk and single-cell transcriptome profiling reveals the dynamic immune response in granulomatous amebic encephalitis caused by Balamuthia mandrillaris: a cohort study
Source: Front Immunol. 2025 Oct 2;16:1677014. doi: 10.3389/fimmu.2025.1677014 (PMC12527871; doi:10.3389/fimmu.2025.1677014)
Supplement: Supplementary file 8 [file Table1.xlsx]

## Sheet: Table S1
Supplementary Table S1. DEG in CSF between five patients and negative control
Geneid	log2FoldChange	p-value	q-value	up_down
ZNF202	26.4541	4.36015e-24	2.5376e-20	up
SOX11	26.4634	3.27474e-23	1.2706e-19	up
PRAMEF12	29.6509	4.44796e-21	7.39633e-18	up
ZSCAN32	27.4225	1.40274e-20	1.66001e-17	up
LOC93429	26.917	1.69914e-20	1.66001e-17	up
RHEX	26.655	1.86816e-20	1.66001e-17	up
LOC100505918	26.4178	2.01024e-20	1.66001e-17	up
CSTL1	26.5286	2.02076e-20	1.66001e-17	up
DHRS4L1	25.7696	2.30674e-20	1.66001e-17	up
LOC100419583	25.8913	2.3558e-20	1.66001e-17	up
LOC649133	25.5961	2.37272e-20	1.66001e-17	up
SERTM1	25.2635	2.47706e-20	1.66001e-17	up
B4GALNT3	25.3016	2.78531e-20	1.66001e-17	up
SLITRK5	25.8234	2.85273e-20	1.66001e-17	up
DIAPH1-AS1	25.3188	2.88959e-20	1.66001e-17	up
SLC17A8	26.0396	2.99487e-20	1.66001e-17	up
LOC102724265	25.5177	3.35942e-20	1.77744e-17	up
TMEM178B	25.0633	4.75559e-19	2.2142e-16	up
PURPL	24.986	6.32554e-19	2.83189e-16	up
HTR6	25.0835	7.63402e-19	3.29111e-16	up
EVI2B	13.1948	8.77379e-18	3.40423e-15	up
SPINK1	22.8787	6.21746e-17	2.01031e-14	up
LAPTM5	24.2814	1.42754e-13	2.81636e-11	up
ZFP36L1	23.9832	3.44792e-13	6.17442e-11	up
DDX60	10.1832	5.30122e-13	9.07444e-11	up
STAT1	9.31486	5.77986e-13	9.75037e-11	up
GBP4	10.56	7.06725e-13	1.15863e-10	up
POLR2A	11.6687	1.09074e-12	1.62772e-10	up
SERP1	8.98632	4.87878e-12	6.38079e-10	up
YWHAH	10.0024	7.35706e-12	9.41056e-10	up
PTBP3	10.8504	1.17584e-11	1.45605e-09	up
EIF3E	10.4677	1.38256e-11	1.694e-09	up
RPL19	11.5884	1.45558e-11	1.76489e-09	up
CDR1	10.0414	1.84094e-11	2.1645e-09	up
KDM6B	10.4926	2.89832e-11	3.31104e-09	up
RB1	11.9257	3.27057e-11	3.69606e-09	up
IFIT3	10.6943	3.40385e-11	3.80969e-09	up
RPL37	9.9044	3.70889e-11	4.11156e-09	up
SELL	23.23	3.8716e-11	4.25145e-09	up
LYN	23.3011	4.18519e-11	4.49503e-09	up
SH3BGRL3	23.1634	4.19907e-11	4.49503e-09	up
CD37	9.035	4.20927e-11	4.49503e-09	up
AFF4	10.2974	4.98265e-11	5.22505e-09	up
PTPRC	9.16463	6.78621e-11	6.86883e-09	up
RPLP1	5.98584	8.81322e-11	8.63121e-09	up
MAP3K1	10.2484	9.68884e-11	9.32051e-09	up
AKNA	22.5263	1.03418e-10	9.86706e-09	up
RPS25	9.81269	1.17152e-10	1.09972e-08	up
CUX1	8.55005	1.22688e-10	1.14247e-08	up
PHF3	9.16775	1.33891e-10	1.2369e-08	up
SRGN	5.46813	1.63433e-10	1.46336e-08	up
CHD8	9.0368	1.6667e-10	1.48094e-08	up
CTSD	22.4878	1.77952e-10	1.55742e-08	up
KPNB1	9.88758	2.00202e-10	1.72619e-08	up
SERPINB1	10.1168	2.07793e-10	1.77846e-08	up
METTL9	12.5076	2.09774e-10	1.78232e-08	up
CBX5	12.958	2.66373e-10	2.16824e-08	up
CAPZB	9.35082	2.69902e-10	2.18171e-08	up
ANXA5	9.28159	2.82748e-10	2.26978e-08	up
RPS28	10.2209	3.32562e-10	2.63335e-08	up
DIDO1	11.0107	4.04306e-10	3.09613e-08	up
RAB7A	9.46366	4.48104e-10	3.36511e-08	up
LASP1	8.71813	4.77964e-10	3.451e-08	up
SBF2	13.0418	5.21311e-10	3.72274e-08	up
PSME1	11.194	6.24678e-10	4.35404e-08	up
LBH	10.2668	6.42632e-10	4.45252e-08	up
IFIT1	10.5394	6.61277e-10	4.55459e-08	up
BACH1	10.8769	7.38939e-10	4.88707e-08	up
GIMAP6	11.0873	7.61584e-10	4.98025e-08	up
NFYC	9.96185	8.1561e-10	5.24514e-08	up
OBSCN	9.35976	8.59824e-10	5.46462e-08	up
PLXNC1	8.71427	9.3912e-10	5.88705e-08	up
RPRD2	8.84235	1.00971e-09	6.18578e-08	up
GDI2	9.12755	1.0987e-09	6.66085e-08	up
ARID5B	9.83411	1.10849e-09	6.66218e-08	up
PARP8	9.06617	1.11609e-09	6.66218e-08	up
NUB1	9.41126	1.23088e-09	7.09277e-08	up
CHAMP1	12.1049	1.27569e-09	7.27895e-08	up
SUN2	22.4947	1.33317e-09	7.56978e-08	up
RCN2	10.0369	1.45776e-09	8.23708e-08	up
APC	8.01018	1.69579e-09	9.31082e-08	up
ABCA7	10.2489	1.75096e-09	9.56863e-08	up
RSAD2	9.64495	1.85782e-09	1.01052e-07	up
CPD	8.6826	1.94258e-09	1.04088e-07	up
CYTIP	11.1169	2.20971e-09	1.1586e-07	up
MYO1F	9.86474	2.52464e-09	1.29457e-07	up
RAC2	22.0279	2.91562e-09	1.482e-07	up
N4BP2L2	8.11685	3.4723e-09	1.75729e-07	up
ZC3H14	12.6189	3.555e-09	1.79135e-07	up
FBXL5	9.72144	3.68475e-09	1.8408e-07	up
SYTL2	9.47283	3.71703e-09	1.84112e-07	up
ATM	9.00987	4.08127e-09	1.99605e-07	up
ATP5F1B	8.98324	4.43419e-09	2.15958e-07	up
VMP1	8.68882	4.49566e-09	2.18039e-07	up
RIF1	9.98569	4.79494e-09	2.28742e-07	up
EHMT1	9.96486	5.36796e-09	2.50936e-07	up
OXNAD1	8.09821	5.41304e-09	2.52031e-07	up
IL10RA	9.92865	5.6074e-09	2.59008e-07	up
ITM2B	4.05148	5.63217e-09	2.59125e-07	up
SQSTM1	9.98665	5.82281e-09	2.65794e-07	up
ARFGEF1	4.93832	6.0929e-09	2.75959e-07	up
FAR1	7.89173	6.19511e-09	2.795e-07	up
ITCH	7.87399	6.30431e-09	2.83329e-07	up
IL16	9.77246	6.35513e-09	2.84514e-07	up
ANKRD52	13.0266	6.55532e-09	2.92352e-07	up
UBALD2	8.44788	6.83747e-09	3.03772e-07	up
MAP1LC3B	8.47656	6.99784e-09	3.08541e-07	up
LNPEP	9.45176	7.07112e-09	3.10596e-07	up
FBXO32	12.4189	7.18319e-09	3.13155e-07	up
PTPN11	9.54195	7.48023e-09	3.2368e-07	up
CTSS	8.80361	7.6088e-09	3.26813e-07	up
DDX21	9.11706	7.78281e-09	3.31643e-07	up
TMBIM6	7.92493	7.80673e-09	3.31643e-07	up
ATP11B	8.11932	8.20363e-09	3.45979e-07	up
TRAFD1	9.12689	8.29763e-09	3.47832e-07	up
COPZ1	10.7174	8.36736e-09	3.4909e-07	up
CERK	9.47401	9.09913e-09	3.76918e-07	up
BNIP3L	9.79142	9.5009e-09	3.92165e-07	up
SNRNP200	9.09002	1.07723e-08	4.39375e-07	up
THEMIS2	10.5907	1.07835e-08	4.39375e-07	up
HSPB1	9.2345	1.07956e-08	4.39375e-07	up
PPP6R3	8.71223	1.10738e-08	4.49124e-07	up
MOB1B	10.094	1.14019e-08	4.594e-07	up
MYO5A	7.99706	1.14455e-08	4.594e-07	up
C15orf39	9.8929	1.18408e-08	4.73634e-07	up
ZNF91	11.2189	1.32363e-08	5.17017e-07	up
COPB2	8.20213	1.37339e-08	5.32874e-07	up
PIK3R1	8.60991	1.39955e-08	5.39833e-07	up
PLEKHG1	9.34015	1.40256e-08	5.39833e-07	up
TAGAP	9.00433	1.40523e-08	5.39833e-07	up
KIAA0586	12.0766	1.45634e-08	5.57623e-07	up
SP140	9.03903	1.50844e-08	5.70795e-07	up
COL6A6	10.8996	1.54317e-08	5.81312e-07	up
CCDC57	9.80121	1.61881e-08	6.07835e-07	up
PTPN23	9.43183	1.67479e-08	6.26834e-07	up
MBD1	7.97543	1.68319e-08	6.2796e-07	up
MAN1A2	10.1129	1.69483e-08	6.3028e-07	up
NAMPT	7.19087	1.7324e-08	6.38136e-07	up
TSNARE1	10.2855	1.76145e-08	6.44758e-07	up
RPL37A	11.5385	1.89181e-08	6.86003e-07	up
BTRC	12.9086	1.95348e-08	7.03978e-07	up
PPP3CB	11.5118	2.01064e-08	7.20119e-07	up
SYNE3	10.4991	2.12083e-08	7.52635e-07	up
LAMP1	7.87027	2.19005e-08	7.74115e-07	up
RPS12	11.1401	2.27513e-08	7.97666e-07	up
KDM2A	7.3062	2.29954e-08	8.03585e-07	up
TLK2	8.7962	2.34652e-08	8.12901e-07	up
EIF5	5.56944	2.38735e-08	8.22153e-07	up
DTHD1	10.9704	2.44055e-08	8.37995e-07	up
IBTK	8.65408	2.47932e-08	8.48804e-07	up
PPP1R12A	6.69016	2.61448e-08	8.92449e-07	up
TNFAIP2	8.48541	2.6314e-08	8.95599e-07	up
NDUFS1	9.2509	2.70664e-08	9.15853e-07	up
CCSER2	8.60544	2.82953e-08	9.5466e-07	up
SRP68	10.7559	2.84474e-08	9.57018e-07	up
TLE3	10.4938	2.85912e-08	9.59081e-07	up
SIPA1L1	10.4213	3.23222e-08	1.06581e-06	up
SAP30L	12.1436	3.39135e-08	1.10886e-06	up
GCN1	6.33761	3.43883e-08	1.1181e-06	up
NUP50	9.76268	3.46599e-08	1.12332e-06	up
FAM13B	9.02097	3.47419e-08	1.12332e-06	up
OAS2	8.8451	3.59947e-08	1.15421e-06	up
GPS1	9.27178	3.63527e-08	1.16249e-06	up
ABHD2	10.0418	3.80429e-08	1.20989e-06	up
CAPZA1	8.24334	3.93761e-08	1.2423e-06	up
CCDC50	10.98	4.15811e-08	1.30109e-06	up
RSL24D1	11.9174	4.21629e-08	1.31575e-06	up
MAN2B1	8.55605	4.3181e-08	1.33677e-06	up
VAPA	8.52769	4.42055e-08	1.36125e-06	up
ABL2	9.19166	4.51859e-08	1.38412e-06	up
COPA	8.79087	4.69605e-08	1.42721e-06	up
TRAPPC11	8.34799	4.78122e-08	1.44931e-06	up
C4orf54	13.8627	4.86702e-08	1.45505e-06	up
PTTG1IP	8.769	4.89797e-08	1.45812e-06	up
SIRT5	7.88358	4.92259e-08	1.46171e-06	up
ZBTB4	10.9848	5.34162e-08	1.56611e-06	up
PDK3	9.36983	5.35491e-08	1.56611e-06	up
CCT8	9.05218	5.38706e-08	1.57156e-06	up
S100A8	8.51644	5.42841e-08	1.57967e-06	up
CDKN1A	8.88153	5.46285e-08	1.58572e-06	up
NFX1	8.70563	5.87008e-08	1.6871e-06	up
CEP164	9.20218	6.02275e-08	1.72248e-06	up
ANXA2	9.7979	6.13177e-08	1.74701e-06	up
PCDH9	9.35439	6.18979e-08	1.75205e-06	up
GATC	20.085	6.64017e-08	1.80167e-06	up
FAM90A1	20.085	6.64017e-08	1.80167e-06	up
TMCO1-AS1	20.085	6.64017e-08	1.80167e-06	up
KLHL32	20.085	6.64017e-08	1.80167e-06	up
PRC1-AS1	20.085	6.64017e-08	1.80167e-06	up
CALN1	20.085	6.64017e-08	1.80167e-06	up
C8orf34	20.085	6.64017e-08	1.80167e-06	up
TMEM155	20.085	6.64017e-08	1.80167e-06	up
LINC01820	20.085	6.64017e-08	1.80167e-06	up
LINC00608	20.085	6.64017e-08	1.80167e-06	up
OR5K4	20.085	6.64017e-08	1.80167e-06	up
LINC02172	20.085	6.64017e-08	1.80167e-06	up
LINC02492	20.085	6.64017e-08	1.80167e-06	up
LINC01411	20.085	6.64017e-08	1.80167e-06	up
IFNA1	20.085	6.64017e-08	1.80167e-06	up
SOWAHA	20.085	6.64017e-08	1.80167e-06	up
CALHM1	20.085	6.64017e-08	1.80167e-06	up
RPL13A	5.38581	6.67089e-08	1.80579e-06	up
CEBPZOS	9.05473	7.20753e-08	1.93308e-06	up
TMEM176B	9.07241	7.45749e-08	1.99094e-06	up
PPP2CB	7.28169	7.69661e-08	2.047e-06	up
CLK1	9.82661	7.95872e-08	2.10544e-06	up
CAPG	11.1461	8.03652e-08	2.1212e-06	up
STEAP4	9.26504	8.10999e-08	2.13424e-06	up
IDH2	9.88511	8.33481e-08	2.18016e-06	up
SIRPB1	10.6636	8.40208e-08	2.19283e-06	up
PCBP2	8.47191	8.44337e-08	2.19868e-06	up
H6PD	10.8595	8.50288e-08	2.20923e-06	up
ALG12	7.60434	8.72946e-08	2.26305e-06	up
FN1	8.85695	8.83264e-08	2.27964e-06	up
ZNF638	8.02177	8.99168e-08	2.31044e-06	up
KCNJ2	10.5935	9.06579e-08	2.31925e-06	up
FARSA	11.9709	9.67159e-08	2.45802e-06	up
RGS2	8.38766	9.83434e-08	2.48852e-06	up
STK26	11.0665	9.86183e-08	2.49006e-06	up
SLC25A3	9.00532	1.03964e-07	2.61369e-06	up
VEZF1	8.61313	1.04763e-07	2.62811e-06	up
OGT	7.6442	1.0845e-07	2.70312e-06	up
SLC45A4	8.64294	1.09667e-07	2.7257e-06	up
YIPF1	9.75352	1.09824e-07	2.7257e-06	up
SPIDR	6.24682	1.17395e-07	2.88896e-06	up
PHF8	7.87976	1.18281e-07	2.90461e-06	up
KMT2A	4.69988	1.23873e-07	3.02916e-06	up
FCRL6	9.54116	1.25204e-07	3.0553e-06	up
H2AZ2	8.62625	1.2903e-07	3.14207e-06	up
USP22	8.54827	1.3572e-07	3.29808e-06	up
LIN7C	8.36816	1.36151e-07	3.30167e-06	up
ZKSCAN8	8.36415	1.36712e-07	3.30757e-06	up
SERPINB9	7.42711	1.36963e-07	3.30757e-06	up
BBS10	12.0538	1.37961e-07	3.3179e-06	up
PTP4A1	9.05108	1.38472e-07	3.32098e-06	up
FTO	7.52227	1.3898e-07	3.32182e-06	up
TECPR2	8.7695	1.4209e-07	3.3892e-06	up
ZBTB24	10.3345	1.42423e-07	3.39018e-06	up
ATMIN	10.4477	1.44271e-07	3.42718e-06	up
NUDT5	8.53829	1.45151e-07	3.44106e-06	up
RBBP4	7.76112	1.48387e-07	3.50349e-06	up
DNM1L	11.056	1.50589e-07	3.54113e-06	up
BRD3	10.764	1.51734e-07	3.56086e-06	up
RPS29	10.391	1.53133e-07	3.58646e-06	up
TIMP1	7.43832	1.55075e-07	3.61794e-06	up
AP2B1	8.74386	1.55099e-07	3.61794e-06	up
CD180	9.51249	1.56861e-07	3.65173e-06	up
TTYH3	8.01756	1.64533e-07	3.79992e-06	up
BSND	12.9167	1.65524e-07	3.80771e-06	up
RIC8A	8.22586	1.66477e-07	3.82207e-06	up
FBXO28	7.88	1.67051e-07	3.82769e-06	up
PAF1	10.5423	1.71813e-07	3.9137e-06	up
GMPR2	8.27717	1.74418e-07	3.95756e-06	up
PRKDC	4.84058	1.759e-07	3.98329e-06	up
FRAT2	12.9406	1.77172e-07	3.99668e-06	up
LDLR	9.37581	1.79404e-07	4.02767e-06	up
CRCP	8.77934	1.79584e-07	4.02767e-06	up
RCSD1	8.29162	1.80705e-07	4.045e-06	up
HAUS5	9.63097	1.84574e-07	4.11818e-06	up
SH2B1	12.7109	1.85052e-07	4.11857e-06	up
LEF1	8.90734	1.8567e-07	4.12443e-06	up
G3BP1	10.108	1.89432e-07	4.192e-06	up
DYRK2	9.0225	2.00658e-07	4.40689e-06	up
XPOT	9.6267	2.05264e-07	4.49111e-06	up
CSNK1G1	7.64302	2.06127e-07	4.4931e-06	up
SESN3	8.16254	2.0692e-07	4.50197e-06	up
C2CD3	9.55291	2.13195e-07	4.60407e-06	up
ZFX	9.59447	2.18021e-07	4.69089e-06	up
MPHOSPH9	7.87409	2.32386e-07	4.98154e-06	up
SPATA5	11.2091	2.40342e-07	5.13317e-06	up
ZNF507	10.6548	2.45814e-07	5.23085e-06	up
PARP14	7.19905	2.46715e-07	5.24044e-06	up
BTN2A1	7.16014	2.52137e-07	5.34585e-06	up
PLB1	9.11503	2.54126e-07	5.37822e-06	up
C5AR1	8.28849	2.55894e-07	5.39114e-06	up
IL1RN	7.32301	2.56125e-07	5.39114e-06	up
MTFR1L	10.7346	2.57904e-07	5.41878e-06	up
FLI1	7.33164	2.68964e-07	5.60722e-06	up
VPS37A	7.94982	2.69263e-07	5.60722e-06	up
AK2	9.2766	2.69731e-07	5.60722e-06	up
ENTPD7	9.58704	2.7114e-07	5.62579e-06	up
ACBD5	8.81023	2.7564e-07	5.69885e-06	up
ANKS1A	8.64281	2.80859e-07	5.78618e-06	up
SEC23A	7.58821	2.83644e-07	5.8163e-06	up
ATF6	8.04899	2.8382e-07	5.8163e-06	up
TOMM20	8.38933	2.84884e-07	5.82786e-06	up
TLR2	7.44694	2.9048e-07	5.9319e-06	up
TFEB	9.78501	2.92051e-07	5.94314e-06	up
RRM2	7.82882	2.95951e-07	6.00151e-06	up
CDK16	11.5467	2.99937e-07	6.06122e-06	up
FAM149A	11.0099	3.07096e-07	6.19514e-06	up
MGAT4A	9.42171	3.09361e-07	6.23004e-06	up
RPL35	8.67731	3.10111e-07	6.23436e-06	up
PIGG	9.66159	3.20004e-07	6.41109e-06	up
ATF5	8.14001	3.21255e-07	6.42511e-06	up
RASGRP2	9.22181	3.27623e-07	6.51886e-06	up
VNN2	8.60306	3.35528e-07	6.66475e-06	up
FAM193B	8.03734	3.38578e-07	6.71389e-06	up
GAS7	7.3292	3.39155e-07	6.71389e-06	up
CERT1	9.11208	3.41984e-07	6.75839e-06	up
AGO1	8.48793	3.53275e-07	6.9697e-06	up
PCGF5	8.04295	3.55602e-07	7.00373e-06	up
EOMES	8.86957	3.60461e-07	7.08744e-06	up
SRSF2	8.31834	3.64305e-07	7.15011e-06	up
DAPK1	9.15028	3.64877e-07	7.15011e-06	up
PDCD1LG2	9.50667	3.75938e-07	7.35448e-06	up
B4GALT1	7.64225	3.83918e-07	7.47292e-06	up
TUBA4A	8.99609	3.87355e-07	7.52724e-06	up
SF3B4	7.33875	3.89319e-07	7.55278e-06	up
TMEM127	7.2471	4.03176e-07	7.76762e-06	up
CDK12	6.26669	4.03729e-07	7.76762e-06	up
TGIF1	9.01893	4.11676e-07	7.88143e-06	up
RFK	8.60933	4.18403e-07	7.99707e-06	up
PPM1M	9.03131	4.25213e-07	8.10063e-06	up
RHBDD2	7.58532	4.29624e-07	8.14674e-06	up
BCL2L1	6.95903	4.38794e-07	8.30497e-06	up
CRIPT	7.30087	4.41441e-07	8.33385e-06	up
ZC3H7B	10.4737	4.62334e-07	8.63815e-06	up
CUL5	9.65891	4.65973e-07	8.67829e-06	up
ATP10A	5.22607	4.69873e-07	8.73694e-06	up
RAP1GAP2	11.1564	4.71588e-07	8.75483e-06	up
RNF123	9.26997	4.74862e-07	8.80158e-06	up
NTRK3	10.7362	4.88417e-07	8.99554e-06	up
RRAGA	9.67839	4.94293e-07	9.08495e-06	up
ZFAND3	10.1516	5.16482e-07	9.43775e-06	up
GART	8.73217	5.33438e-07	9.73231e-06	up
SLK	7.14539	5.40999e-07	9.84749e-06	up
ETV5	10.0652	5.41443e-07	9.84749e-06	up
SRPRA	8.11509	5.49554e-07	9.94839e-06	up
STAB1	9.0173	5.74606e-07	1.03585e-05	up
PGM3	8.375	5.76005e-07	1.03628e-05	up
DCUN1D1	9.06177	6.08732e-07	1.08178e-05	up
RPS4X	9.20322	6.09859e-07	1.08213e-05	up
DEPDC5	8.52913	6.17167e-07	1.09177e-05	up
R3HDM2	6.29229	6.21443e-07	1.096e-05	up
USP21	10.2951	6.43594e-07	1.12769e-05	up
RTF2	8.70971	6.45227e-07	1.12769e-05	up
PELI2	9.03271	6.59152e-07	1.14708e-05	up
GATA3	7.72821	6.59277e-07	1.14708e-05	up
RIOK1	8.86454	6.71361e-07	1.16636e-05	up
EIF3K	9.73228	6.81726e-07	1.18261e-05	up
HMG20A	7.13545	7.0131e-07	1.21477e-05	up
MTR	7.97411	7.1782e-07	1.23784e-05	up
ZSCAN29	10.5109	7.27716e-07	1.24963e-05	up
CYFIP1	9.98902	7.28953e-07	1.24963e-05	up
CTDSPL2	7.42169	7.3357e-07	1.2557e-05	up
ADAMTS8	11.1545	7.47649e-07	1.27792e-05	up
LY86	11.6082	7.768e-07	1.32386e-05	up
ALAS1	7.05137	7.78779e-07	1.32529e-05	up
DUSP22	7.06795	7.86945e-07	1.33723e-05	up
RPS6KA3	9.81517	8.06864e-07	1.35844e-05	up
SEL1L	9.83595	8.07515e-07	1.35844e-05	up
CERS2	10.3958	8.09645e-07	1.35992e-05	up
CEP170B	11.8099	8.13639e-07	1.3627e-05	up
HIPK1	7.98047	8.36825e-07	1.39751e-05	up
DPP8	10.5291	8.40285e-07	1.40128e-05	up
XPO7	7.11888	8.41929e-07	1.40201e-05	up
ARL4C	7.76175	8.49853e-07	1.41318e-05	up
PEA15	7.67734	8.66483e-07	1.43878e-05	up
LOC100129034	8.48228	8.84154e-07	1.46603e-05	up
C5orf51	6.93981	8.90056e-07	1.47372e-05	up
SIGMAR1	7.14951	8.94101e-07	1.47831e-05	up
RC3H2	8.38814	8.97637e-07	1.48206e-05	up
MTF2	8.89047	9.00249e-07	1.48426e-05	up
SNX3	9.13557	9.11497e-07	1.49771e-05	up
PIKFYVE	6.70394	9.1213e-07	1.49771e-05	up
CACNA1G	11.0892	9.67985e-07	1.58027e-05	up
DDX58	8.36813	9.80481e-07	1.59843e-05	up
SLC44A1	7.69562	1.01681e-06	1.65073e-05	up
SERPINI1	11.608	1.02103e-06	1.65475e-05	up
DAPK2	11.5791	1.02408e-06	1.65475e-05	up
JAK3	7.06102	1.02441e-06	1.65475e-05	up
GRK6	9.11168	1.02639e-06	1.65475e-05	up
SRSF6	8.36923	1.0264e-06	1.65475e-05	up
TMEM94	7.26615	1.04233e-06	1.67117e-05	up
TRIM66	9.8996	1.05293e-06	1.68353e-05	up
LCK	8.60721	1.09397e-06	1.74675e-05	up
SPART	6.81573	1.11202e-06	1.77071e-05	up
FCGR3A	4.03626	1.11908e-06	1.77779e-05	up
CTDSP2	6.48151	1.11952e-06	1.77779e-05	up
PAICS	9.23784	1.14265e-06	1.80958e-05	up
ELAVL1	9.83275	1.16671e-06	1.84267e-05	up
MAP3K7CL	8.4925	1.18225e-06	1.86216e-05	up
LPP	6.69634	1.21708e-06	1.91444e-05	up
TRAF1	9.11067	1.21874e-06	1.91445e-05	up
SRSF3	6.8203	1.25e-06	1.94785e-05	up
RNF19A	8.79156	1.25004e-06	1.94785e-05	up
PHIP	5.10752	1.26119e-06	1.9626e-05	up
MAPKAP1	7.50967	1.26806e-06	1.97018e-05	up
SYN2	10.8098	1.28388e-06	1.98993e-05	up
HSPA4	8.18278	1.30804e-06	2.02199e-05	up
GOLGA1	9.36675	1.33068e-06	2.05426e-05	up
SH3BP5L	10.493	1.34394e-06	2.07198e-05	up
STN1	7.2816	1.36758e-06	2.10285e-05	up
CYC1	11.4616	1.37411e-06	2.1101e-05	up
PTPN21	9.10106	1.39469e-06	2.13608e-05	up
ZNF672	7.85992	1.45771e-06	2.2187e-05	up
USP31	9.91587	1.45873e-06	2.2187e-05	up
NEK3	7.63579	1.46007e-06	2.2187e-05	up
ARL1	10.1086	1.49111e-06	2.25997e-05	up
ZDHHC7	8.52949	1.52316e-06	2.29657e-05	up
MORF4L1	9.74406	1.56536e-06	2.35107e-05	up
N4BP2	6.69066	1.57472e-06	2.36129e-05	up
TMX1	8.02784	1.60299e-06	2.39831e-05	up
ICE2	10.6915	1.6207e-06	2.41977e-05	up
MYO6	10.878	1.66382e-06	2.47026e-05	up
MEGF9	7.59937	1.66922e-06	2.47197e-05	up
SIN3A	7.20132	1.69714e-06	2.51012e-05	up
MBNL1-AS1	8.44482	1.73243e-06	2.54522e-05	up
SIK2	8.99564	1.73367e-06	2.54522e-05	up
LOC284454	7.55116	1.73398e-06	2.54522e-05	up
CMTR1	9.2988	1.74173e-06	2.55336e-05	up
CHCHD5	10.242	1.78446e-06	2.60944e-05	up
BEND3P3	10.7756	1.80921e-06	2.6357e-05	up
EPC1	7.30494	1.8203e-06	2.64524e-05	up
ARHGAP9	7.40113	1.83396e-06	2.66175e-05	up
MTO1	6.18624	1.85312e-06	2.68288e-05	up
ATR	8.76115	1.8655e-06	2.69744e-05	up
ATP10D	8.16745	1.89012e-06	2.72965e-05	up
DEK	3.52247	1.92437e-06	2.76824e-05	up
PTBP1	7.61622	1.92584e-06	2.76824e-05	up
RANGAP1	9.3249	1.9291e-06	2.76877e-05	up
ACVR1	9.98718	1.96e-06	2.8062e-05	up
ITGA3	9.95548	1.96316e-06	2.80728e-05	up
ZNF710	8.23979	1.96965e-06	2.81309e-05	up
SNX29	6.81352	2.02175e-06	2.87691e-05	up
ZNF76	7.52376	2.03126e-06	2.88692e-05	up
IKBKB	7.98542	2.04682e-06	2.90195e-05	up
RBM33	5.23522	2.05519e-06	2.90673e-05	up
ABCC4	9.69068	2.07548e-06	2.92642e-05	up
C2orf42	9.29692	2.09473e-06	2.94476e-05	up
ROCK1	7.16116	2.09948e-06	2.94789e-05	up
RPS24	8.36687	2.10496e-06	2.95008e-05	up
TIAL1	10.2368	2.10611e-06	2.95008e-05	up
TEX14	12.4517	2.10929e-06	2.95098e-05	up
SMC4	8.54756	2.1338e-06	2.98169e-05	up
SP3	8.57577	2.14779e-06	2.99763e-05	up
MATN2	12.2502	2.15813e-06	3.00846e-05	up
ZDHHC13	10.5005	2.17738e-06	3.03166e-05	up
OXA1L	6.95468	2.19085e-06	3.04677e-05	up
CBFA2T2	8.04557	2.19992e-06	3.05573e-05	up
APOL3	6.15062	2.22842e-06	3.09163e-05	up
NHLRC2	7.23124	2.24435e-06	3.10502e-05	up
MON2	6.82742	2.26067e-06	3.12149e-05	up
TSN	10.5135	2.26341e-06	3.12158e-05	up
MYO1D	8.83572	2.30223e-06	3.16761e-05	up
C6orf132	10.0985	2.32214e-06	3.18747e-05	up
ARFGAP1	8.91545	2.3589e-06	3.22273e-05	up
BCAT1	9.95036	2.39166e-06	3.26365e-05	up
AKAP12	10.5669	2.39852e-06	3.26918e-05	up
HSPH1	9.99638	2.41448e-06	3.28708e-05	up
REPS1	7.37177	2.43575e-06	3.30444e-05	up
SOS2	7.69271	2.45021e-06	3.31633e-05	up
MAML3	8.09685	2.47207e-06	3.34204e-05	up
CRB3	12.1781	2.48791e-06	3.35954e-05	up
MIR4435-2HG	12.0318	2.50285e-06	3.37252e-05	up
EARS2	8.21954	2.50331e-06	3.37252e-05	up
ZNF365	10.3666	2.51792e-06	3.38828e-05	up
GNPDA1	9.17283	2.52218e-06	3.39009e-05	up
TFRC	7.74229	2.5862e-06	3.47214e-05	up
TDRD7	9.23959	2.63845e-06	3.526e-05	up
TTC21A	10.6653	2.64571e-06	3.53166e-05	up
RSL1D1	6.82435	2.65207e-06	3.5361e-05	up
TOMM6	9.44374	2.6808e-06	3.57031e-05	up
HSPG2	9.03577	2.70665e-06	3.5965e-05	up
KCNK12	10.118	2.74147e-06	3.63035e-05	up
TENT5C	8.94289	2.74499e-06	3.63087e-05	up
AHCYL2	9.06909	2.79651e-06	3.69063e-05	up
COPS7A	7.45849	2.81873e-06	3.71574e-05	up
DPF2	7.92394	2.87093e-06	3.776e-05	up
CASTOR3	9.87222	2.87737e-06	3.77643e-05	up
INIP	6.81163	2.87774e-06	3.77643e-05	up
RAN	7.64601	2.88573e-06	3.78264e-05	up
NARF	9.67286	2.91864e-06	3.81628e-05	up
C20orf194	8.7801	2.92744e-06	3.8198e-05	up
TMEM248	6.85677	2.96748e-06	3.8637e-05	up
ZNF19	9.68514	2.99042e-06	3.88487e-05	up
HECTD3	7.30962	3.02069e-06	3.91546e-05	up
NCK2	7.16941	3.09208e-06	4.00353e-05	up
POLE	9.37448	3.1279e-06	4.04542e-05	up
VAMP1	9.20895	3.14923e-06	4.06848e-05	up
PTK2	8.77795	3.15551e-06	4.07208e-05	up
SLC7A6	7.05218	3.17974e-06	4.09881e-05	up
MFSD9	8.4002	3.22078e-06	4.14139e-05	up
SEPTIN1	6.87876	3.22573e-06	4.14139e-05	up
PWP1	10.4547	3.22701e-06	4.14139e-05	up
CREB5	7.61989	3.24805e-06	4.16234e-05	up
TRUB1	9.36467	3.25049e-06	4.16234e-05	up
LRP8	8.07695	3.2942e-06	4.21368e-05	up
INSR	11.5906	3.30809e-06	4.22681e-05	up
DNAH12	9.86988	3.40707e-06	4.33898e-05	up
ENTPD6	10.3641	3.43357e-06	4.36796e-05	up
EFNA5	7.10002	3.47627e-06	4.41744e-05	up
CEP135	7.01963	3.52226e-06	4.46614e-05	up
RAPGEF3	9.50424	3.53614e-06	4.46913e-05	up
VPS8	6.15743	3.54516e-06	4.47082e-05	up
KANK4	11.8202	3.57335e-06	4.49841e-05	up
ZCCHC8	7.10596	3.57477e-06	4.49841e-05	up
C20orf203	10.1403	3.58015e-06	4.49908e-05	up
KPNA3	7.97468	3.58303e-06	4.49908e-05	up
IQSEC2	8.78844	3.62012e-06	4.53911e-05	up
RNASE10	11.9245	3.62271e-06	4.53911e-05	up
ADSL	9.35781	3.64807e-06	4.56293e-05	up
CARD6	8.91382	3.64956e-06	4.56293e-05	up
ELL	9.61448	3.67419e-06	4.58388e-05	up
GSN	7.30138	3.70715e-06	4.61511e-05	up
TP53RK	11.6443	3.71665e-06	4.62199e-05	up
OSMR	9.73977	3.73203e-06	4.63122e-05	up
CEACAM5	11.6988	3.74153e-06	4.63806e-05	up
CDC14B	8.40908	3.75052e-06	4.63932e-05	up
AFF2	8.52854	3.75986e-06	4.64595e-05	up
LCMT1	7.02497	3.77642e-06	4.66145e-05	up
NBEAL2	8.11048	3.83835e-06	4.72847e-05	up
C7orf26	9.43295	3.83989e-06	4.72847e-05	up
RAB1B	6.96518	3.84474e-06	4.72847e-05	up
GPI	7.03166	3.84696e-06	4.72847e-05	up
SSC5D	11.657	3.90843e-06	4.79622e-05	up
NPAP1	11.7186	3.96846e-06	4.85219e-05	up
ZNF528	9.79324	4.00731e-06	4.88942e-05	up
SH3GLB2	7.12848	4.02407e-06	4.90473e-05	up
PKN1	7.84038	4.04484e-06	4.91809e-05	up
GAPT	7.86532	4.04771e-06	4.91809e-05	up
USP53	10.0255	4.05622e-06	4.9233e-05	up
PHKB	6.44581	4.07252e-06	4.93793e-05	up
PDE8A	7.52965	4.10689e-06	4.97442e-05	up
PRKCD	6.80138	4.11865e-06	4.98349e-05	up
DNAJC7	7.3637	4.16197e-06	5.02455e-05	up
TMEM60	9.6205	4.21982e-06	5.08475e-05	up
PKP4-AS1	11.7696	4.23363e-06	5.09358e-05	up
RNASEH1	10.176	4.2359e-06	5.09358e-05	up
ATAD1	8.3024	4.24169e-06	5.09528e-05	up
MCOLN1	7.75432	4.26066e-06	5.1128e-05	up
DYNLL2	7.29802	4.27331e-06	5.11918e-05	up
SLC39A8	7.09937	4.32472e-06	5.17366e-05	up
SMC2-AS1	11.9516	4.33717e-06	5.18323e-05	up
GUSBP11	9.02501	4.35122e-06	5.19164e-05	up
GPR55	9.87015	4.35313e-06	5.19164e-05	up
PTPA	8.67945	4.44433e-06	5.27924e-05	up
PCYT2	7.37917	4.47886e-06	5.31385e-05	up
SPRED1	6.89988	4.48755e-06	5.31385e-05	up
DARS1	8.78246	4.56793e-06	5.39805e-05	up
ADIPOR2	8.437	4.57366e-06	5.39933e-05	up
PELP1	11.0914	4.58401e-06	5.40606e-05	up
HDAC4	7.27667	4.59576e-06	5.41444e-05	up
CEPT1	7.44239	4.65373e-06	5.47719e-05	up
ALDOC	11.3569	4.69469e-06	5.51982e-05	up
ZNF154	11.5496	4.70916e-06	5.52567e-05	up
NLK	8.24786	4.77388e-06	5.59597e-05	up
PKHD1	9.67883	4.88447e-06	5.71409e-05	up
DCK	6.95134	4.95069e-06	5.76838e-05	up
ALG10	10.1219	4.98562e-06	5.80181e-05	up
PTPN7	6.70648	5.06056e-06	5.86703e-05	up
ADAM11	8.92693	5.09397e-06	5.89988e-05	up
N4BP2L2-IT2	7.08062	5.1825e-06	5.97862e-05	up
STIM1	9.11695	5.20071e-06	5.99369e-05	up
MEF2D	7.49643	5.28919e-06	6.07761e-05	up
TSC2	7.4328	5.32213e-06	6.10942e-05	up
WDR13	9.87316	5.33116e-06	6.11376e-05	up
LMAN1	7.04667	5.38642e-06	6.17106e-05	up
PPTC7	6.62131	5.46121e-06	6.24444e-05	up
EIF3L	7.60724	5.47135e-06	6.24991e-05	up
UNC13C	8.48883	5.52023e-06	6.29134e-05	up
TTF1	6.81447	5.52313e-06	6.29134e-05	up
ELOC	9.9133	5.52594e-06	6.29134e-05	up
BRCC3	6.97372	5.53465e-06	6.29134e-05	up
PIGK	9.03177	5.65487e-06	6.41546e-05	up
CNOT6L	7.40693	5.69713e-06	6.45083e-05	up
DHX34	7.17958	5.73875e-06	6.49165e-05	up
TSEN2	10.1118	5.82713e-06	6.57884e-05	up
RPS8	5.7673	5.87599e-06	6.62115e-05	up
INTS11	10.5689	5.88994e-06	6.62983e-05	up
DLG1	8.53076	5.90078e-06	6.62983e-05	up
THEM6	11.4391	5.93926e-06	6.65521e-05	up
GCC1	9.30453	5.94052e-06	6.65521e-05	up
PTGES3	7.34408	6.0333e-06	6.74617e-05	up
TAPBPL	7.29927	6.06116e-06	6.76705e-05	up
PDE7A	6.64482	6.06361e-06	6.76705e-05	up
PGPEP1	8.01664	6.09484e-06	6.7954e-05	up
LAX1	11.2934	6.10542e-06	6.79707e-05	up
MRPS31	9.32885	6.11969e-06	6.79707e-05	up
SCFD1	6.7294	6.35447e-06	7.01765e-05	up
GSG1	8.79866	6.38555e-06	7.03663e-05	up
TRAP1	8.37538	6.39583e-06	7.03663e-05	up
NRBP2	9.35219	6.54667e-06	7.16196e-05	up
MIB2	7.19239	6.56173e-06	7.1688e-05	up
HIPK3	5.78061	6.56524e-06	7.1688e-05	up
SMG1	6.03662	6.66653e-06	7.26519e-05	up
DPEP3	11.0083	6.66869e-06	7.26519e-05	up
PWAR5	10.9599	6.67224e-06	7.26519e-05	up
ELOA	11.1929	6.73821e-06	7.32332e-05	up
NASP	8.24443	6.75102e-06	7.3242e-05	up
HK1	7.823	6.75161e-06	7.3242e-05	up
PDE4DIP	10.9829	6.80238e-06	7.36555e-05	up
CAPN2	6.37462	6.83991e-06	7.3993e-05	up
KYNU	7.60763	6.86733e-06	7.41518e-05	up
CADM4	9.44454	6.93693e-06	7.4834e-05	up
HNRNPA0	8.401	6.94712e-06	7.48474e-05	up
PLEKHA4	11.165	6.95103e-06	7.48474e-05	up
FAM114A2	7.51354	6.9969e-06	7.52716e-05	up
GRWD1	7.30614	7.02337e-06	7.54357e-05	up
ATP6V1C1	6.91115	7.18151e-06	7.6973e-05	up
CPEB2	7.70007	7.2594e-06	7.76649e-05	up
SLC35B4	8.32825	7.318e-06	7.80766e-05	up
ZNF469	5.15226	7.41866e-06	7.89335e-05	up
PIGS	6.63702	7.46124e-06	7.92739e-05	up
ELAC2	9.07858	7.46508e-06	7.92739e-05	up
CYB5B	7.66648	7.55706e-06	8.01131e-05	up
FGD4	7.45322	7.71491e-06	8.15636e-05	up
SLC31A1	6.35893	7.75654e-06	8.19294e-05	up
ZNF578	9.44297	7.81559e-06	8.22545e-05	up
ETNK1	7.39082	8.07627e-06	8.44877e-05	up
LCP1	5.07273	8.07859e-06	8.44877e-05	up
RBM20	10.5618	8.16307e-06	8.49134e-05	up
KIAA1671	6.79923	8.17664e-06	8.49786e-05	up
MME	7.38578	8.22323e-06	8.53866e-05	up
TSEN54	8.07353	8.33759e-06	8.6343e-05	up
AGTRAP	9.3072	8.36657e-06	8.65661e-05	up
SH3GLB1	7.54348	8.38481e-06	8.66778e-05	up
ITFG2	8.68391	8.46088e-06	8.73865e-05	up
ITGA6	9.00407	8.49368e-06	8.76476e-05	up
SNX4	8.94167	8.52108e-06	8.78524e-05	up
CCT3	6.61719	8.5705e-06	8.82837e-05	up
TTYH2	7.318	8.73109e-06	8.9779e-05	up
GPR26	7.12102	8.87506e-06	9.10985e-05	up
TRIB2	8.1786	8.90608e-06	9.12831e-05	up
RNF10	4.9196	8.90873e-06	9.12831e-05	up
LINC01602	10.8268	8.99476e-06	9.20835e-05	up
PLAGL2	6.65311	9.1789e-06	9.38861e-05	up
RGL4	6.38896	9.3568e-06	9.56218e-05	up
GUCY2D	10.6965	9.50512e-06	9.69673e-05	up
SCIMP	9.67066	9.54921e-06	9.73317e-05	up
PRKAB1	7.44255	9.62386e-06	9.80068e-05	up
IDE	6.43029	9.64443e-06	9.80919e-05	up
PRNP	6.64401	9.65782e-06	9.80919e-05	up
TMEM92	9.59148	9.90652e-06	0.000100097	up
EIF4A3	7.12851	9.94235e-06	0.000100285	up
SNU13	7.95773	9.96008e-06	0.00010029	up
LINC02362	10.9168	9.99514e-06	0.000100556	up
ZNF718	11.1257	1.00874e-05	0.000101397	up
MBNL3	6.91172	1.01111e-05	0.000101489	up
PPARGC1B	6.8998	1.01166e-05	0.000101489	up
GZMA	8.30863	1.01397e-05	0.000101553	up
MFHAS1	8.26931	1.01978e-05	0.00010189	up
SECISBP2L	6.81717	1.02273e-05	0.000101968	up
ZNF589	7.36304	1.02318e-05	0.000101968	up
PCYT1A	8.59997	1.02842e-05	0.000102315	up
ABCA3	7.04785	1.03147e-05	0.00010253	up
NOA1	7.53764	1.03558e-05	0.000102851	up
C12orf4	7.30501	1.04058e-05	0.000103259	up
ZNF654	7.39822	1.04358e-05	0.000103469	up
SEC23B	7.15039	1.0486e-05	0.000103878	up
ARSA	7.94677	1.05109e-05	0.000104036	up
ALDH9A1	7.93651	1.05846e-05	0.000104553	up
DNASE2	6.83861	1.07205e-05	0.000105572	up
PCDH15	7.85732	1.0737e-05	0.000105646	up
CSF1	7.84175	1.07969e-05	0.000106105	up
ZFP36L2	5.7562	1.08672e-05	0.000106567	up
TOP2B	6.95257	1.08939e-05	0.000106648	up
MECOM	9.93339	1.11991e-05	0.000109453	up
ACAT2	8.84372	1.12901e-05	0.000110157	up
CNN1	11.006	1.1343e-05	0.00011058	up
STARD3NL	7.31508	1.14384e-05	0.000111349	up
ZNF385A	7.10462	1.1441e-05	0.000111349	up
TMEM126B	6.79931	1.14585e-05	0.000111426	up
RAB24	6.58848	1.14809e-05	0.000111487	up
CCR5	4.23185	1.1484e-05	0.000111487	up
CIC	4.30767	1.15475e-05	0.00011201	up
MRE11	9.18426	1.16006e-05	0.000112432	up
COA3	9.1963	1.16391e-05	0.000112711	up
ZNF875	10.7453	1.18966e-05	0.000115013	up
TTC12	8.43434	1.20237e-05	0.000116004	up
CRTAM	8.25819	1.20289e-05	0.000116004	up
NLRP3	7.64054	1.22955e-05	0.000118086	up
LOC101928855	10.915	1.24628e-05	0.000119448	up
ADCY8	9.15386	1.24681e-05	0.000119448	up
PAPOLA	2.54625	1.25322e-05	0.000119865	up
RTN2	10.4705	1.26271e-05	0.000120475	up
CNOT11	8.23038	1.2765e-05	0.000121607	up
RBFOX1	8.87353	1.27666e-05	0.000121607	up
MKNK2	3.53821	1.28356e-05	0.000122164	up
THUMPD2	7.80293	1.28974e-05	0.000122622	up
NCR3LG1	8.5684	1.29048e-05	0.000122622	up
SSB	6.34344	1.30843e-05	0.000124024	up
MYO10	8.91368	1.31513e-05	0.000124558	up
RUNX2	6.53623	1.3184e-05	0.000124765	up
LRP10	7.97648	1.33162e-05	0.000125813	up
ROR2	9.18292	1.33522e-05	0.00012605	up
CAMTA2	6.82632	1.34339e-05	0.000126719	up
GUK1	8.31705	1.35297e-05	0.000127519	up
GFI1	9.28343	1.36276e-05	0.000128179	up
PGM2L1	7.55128	1.36328e-05	0.000128179	up
YTHDF2	7.77699	1.3703e-05	0.000128735	up
FIP1L1	6.25523	1.37399e-05	0.000128978	up
JAK1	8.2055	1.39423e-05	0.000130562	up
NDUFA9	8.35511	1.39661e-05	0.000130679	up
LINC01819	10.4274	1.40105e-05	0.00013099	up
FOXP3	6.5794	1.40454e-05	0.00013121	up
UTY	6.76853	1.40982e-05	0.000131493	up
CLCN7	6.70014	1.43036e-05	0.000132982	up
GRIN3A	10.419	1.44523e-05	0.000134258	up
C4orf3	6.99441	1.44721e-05	0.000134334	up
VPS39	8.55541	1.45449e-05	0.000134903	up
ZNF585A	8.02106	1.45797e-05	0.000135118	up
RPS21	8.33371	1.47188e-05	0.00013619	up
GMPR	9.04457	1.48456e-05	0.000137036	up
AVIL	8.27498	1.49354e-05	0.000137756	up
CCDC102A	8.94258	1.49523e-05	0.000137803	up
LINC01102	10.7179	1.51396e-05	0.000139276	up
SCP2	6.20966	1.51481e-05	0.000139276	up
STAT6	7.8151	1.51787e-05	0.000139351	up
ZMYM2	6.01644	1.51949e-05	0.000139351	up
VPS35	7.84288	1.51955e-05	0.000139351	up
TNFRSF1B	7.77359	1.52041e-05	0.000139351	up
RS1	8.52506	1.53233e-05	0.000140333	up
MTMR3	3.82947	1.55116e-05	0.000141834	up
AFTPH	9.94582	1.57047e-05	0.000143375	up
VPS41	7.57434	1.58742e-05	0.000144695	up
CYTH3	7.94207	1.60124e-05	0.000145841	up
AREL1	6.30108	1.62363e-05	0.000147353	up
RAB35	6.35094	1.62608e-05	0.000147411	up
SULF1	8.63945	1.63315e-05	0.000147937	up
TMEM42	10.6222	1.66665e-05	0.000150619	up
GPR21	10.1131	1.66853e-05	0.000150673	up
OSBPL6	10.1143	1.67333e-05	0.000150989	up
GHSR	7.5587	1.69708e-05	0.000152541	up
ST20-AS1	8.3753	1.70126e-05	0.00015268	up
TPX2	6.91744	1.70411e-05	0.000152819	up
LOC100129316	8.23592	1.71827e-05	0.000153969	up
GLCE	7.91931	1.72121e-05	0.000153996	up
LOC339260	9.98544	1.72767e-05	0.000154337	up
NDUFA2	10.0543	1.7547e-05	0.000156511	up
OR51E2	10.2244	1.75776e-05	0.000156664	up
ATG13	7.28557	1.78022e-05	0.000158302	up
TNS1	7.78366	1.80097e-05	0.000159781	up
CROCCP2	9.46429	1.82734e-05	0.000161874	up
TDRD6	7.53435	1.83733e-05	0.000162395	up
ZSWIM3	8.66129	1.85286e-05	0.000163513	up
C5orf67	10.2892	1.88114e-05	0.000165631	up
TBL1XR1	7.25765	1.88927e-05	0.000166033	up
DPEP2	6.68389	1.88998e-05	0.000166033	up
FEM1C	7.82135	1.91209e-05	0.000167596	up
SLPI	7.34099	1.91718e-05	0.000167916	up
SLC25A51	8.64971	1.92625e-05	0.000168583	up
C2orf72	10.1318	1.92795e-05	0.000168605	up
MFSD14A	6.95911	1.95625e-05	0.000170823	up
DNAH17-AS1	9.89577	1.96379e-05	0.000171353	up
GOLM1	6.06586	1.96864e-05	0.000171648	up
ACOD1	8.32722	1.97645e-05	0.0001722	up
XCR1	10.0866	1.97991e-05	0.000172372	up
PARP1	6.80217	1.98805e-05	0.000172819	up
GPD1L	6.72657	1.9895e-05	0.000172819	up
MED17	7.16652	2.00056e-05	0.000173278	up
COG4	6.3408	2.00754e-05	0.000173738	up
NOTCH3	9.9074	2.02175e-05	0.000174838	up
CFAP43	9.7869	2.02682e-05	0.000175146	up
RHOBTB2	7.87223	2.0412e-05	0.000176258	up
CEP68	7.93518	2.04389e-05	0.000176359	up
CMTM4	9.91683	2.04971e-05	0.000176728	up
ZNF490	7.94256	2.0528e-05	0.000176728	up
ANAPC16	6.7095	2.06952e-05	0.00017778	up
PHF7	9.73863	2.12342e-05	0.000181873	up
SCN4A	9.72136	2.13359e-05	0.00018261	up
DNASE1L3	9.93966	2.14115e-05	0.000183122	up
DAZAP2	9.67628	2.16005e-05	0.000184604	up
LACC1	6.67896	2.17036e-05	0.000185213	up
ADAMTS9	9.66041	2.20165e-05	0.000187608	up
POU5F2	8.57328	2.20438e-05	0.000187703	up
KAT2A	8.30212	2.22379e-05	0.000189079	up
SLC20A1	6.34271	2.23547e-05	0.000189934	up
FXR2	9.87128	2.25604e-05	0.000191401	up
OR6C68	9.8706	2.25812e-05	0.000191439	up
WDR20	9.87532	2.27534e-05	0.000192618	up
HENMT1	10.0675	2.31135e-05	0.000195524	up
IMPAD1	6.63561	2.31409e-05	0.000195613	up
SSR3	7.00665	2.32295e-05	0.000195999	up
TSGA10	7.33964	2.32775e-05	0.000196198	up
CALCA	8.20983	2.33364e-05	0.00019641	up
NPNT	10.0646	2.33722e-05	0.00019657	up
SEPTIN10	10.0566	2.34668e-05	0.000197223	up
ZBTB8OS	8.73923	2.35429e-05	0.00019772	up
SMPD4BP	8.00934	2.36744e-05	0.000198681	up
PARM1	7.34098	2.37347e-05	0.000199043	up
SMYD4	9.74354	2.39882e-05	0.00020088	up
RUVBL1	9.48633	2.41052e-05	0.000201646	up
TRUB2	8.66887	2.42449e-05	0.000202447	up
NFKBIE	9.71973	2.43291e-05	0.000203004	up
WDR37	6.24997	2.4503e-05	0.000204017	up
ASB14	9.99533	2.46e-05	0.000204425	up
MINAR1	9.86932	2.46048e-05	0.000204425	up
WDR4	6.07001	2.49044e-05	0.000206599	up
RASGRP3	7.29692	2.49196e-05	0.000206599	up
POP4	9.66931	2.53719e-05	0.000210198	up
PLAC4	10.1623	2.54918e-05	0.000211041	up
PADI2	6.87762	2.55185e-05	0.000211113	up
SGCD	7.27606	2.57308e-05	0.000212718	up
NTN1	9.58449	2.57715e-05	0.000212815	up
SCARA5	9.72421	2.57791e-05	0.000212815	up
FTSJ3	7.69297	2.60122e-05	0.000214587	up
TBC1D30	7.08443	2.66322e-05	0.00021939	up
SOX21-AS1	9.53024	2.67302e-05	0.000220042	up
PRRT2	9.78357	2.6815e-05	0.000220273	up
FCHSD1	7.73176	2.68592e-05	0.00022048	up
PDZD8	8.59829	2.68868e-05	0.000220551	up
RBPJL	8.28966	2.71664e-05	0.000222024	up
AKT1	6.69885	2.71807e-05	0.000222024	up
ZNF689	9.53165	2.73384e-05	0.000223155	up
NSF	9.66814	2.75151e-05	0.000224282	up
LRRC1	6.95512	2.75928e-05	0.000224758	up
PARP4	6.27944	2.78689e-05	0.000226532	up
SIAH3	9.72853	2.80306e-05	0.000227528	up
AAGAB	6.47999	2.81162e-05	0.000227906	up
SIRT3	10.0736	2.87553e-05	0.0002326	up
PARVA	9.45565	2.87805e-05	0.000232643	up
NGEF	10.08	2.88338e-05	0.000232911	up
TSPAN11	9.26792	2.93029e-05	0.000235882	up
DENND4A	7.03613	2.9453e-05	0.0002366	up
PIAS2	4.42625	2.95183e-05	0.000236957	up
KDELR1	6.36972	2.95439e-05	0.000236957	up
FDXR	8.11624	2.96538e-05	0.000237393	up
IFT172	7.14593	2.97533e-05	0.000238027	up
GNAO1	8.48814	3.02366e-05	0.00024123	up
METTL14	6.9803	3.0382e-05	0.000242058	up
SH3D19	9.60755	3.04878e-05	0.000242569	up
SUSD5	8.29598	3.06188e-05	0.000243444	up
PIP4P1	9.46748	3.07689e-05	0.000244304	up
AP1M1	7.88417	3.0815e-05	0.000244503	up
GTPBP8	7.65006	3.08459e-05	0.000244582	up
LOX	7.95142	3.1011e-05	0.000245724	up
LAMP3	6.18963	3.10637e-05	0.000245974	up
ITGB5	9.17688	3.11147e-05	0.00024621	up
ENTPD3	9.44718	3.13128e-05	0.000247426	up
TMEM170A	6.60555	3.13253e-05	0.000247426	up
FAM169A	7.51834	3.13333e-05	0.000247426	up
LIG1	8.97351	3.13534e-05	0.000247426	up
ARHGEF7	6.35406	3.17139e-05	0.000249932	up
UBE2F	6.77207	3.17857e-05	0.000250329	up
UNC45A	7.44448	3.19613e-05	0.000251371	up
ATP5F1C	6.89956	3.19873e-05	0.000251406	up
LAMA3	7.99518	3.20425e-05	0.00025167	up
INHBA	9.3402	3.21846e-05	0.000252445	up
NEUROG3	9.94554	3.22978e-05	0.000253139	up
ADAMTSL3	7.82919	3.24067e-05	0.000253504	up
ZNF764	9.47465	3.26513e-05	0.000255075	up
LOXL4	8.22359	3.29095e-05	0.000256747	up
ADGRE2	7.33991	3.3054e-05	0.000257702	up
IL27RA	6.4103	3.36067e-05	0.000261169	up
HABP4	9.6837	3.3607e-05	0.000261169	up
FAM210A	9.68084	3.36109e-05	0.000261169	up
CASC3	6.81958	3.39778e-05	0.000263668	up
SMARCA4	7.26763	3.40282e-05	0.000263883	up
LRRC3	9.52724	3.40766e-05	0.000264083	up
MLPH	9.65718	3.46538e-05	0.00026802	up
PLOD2	11.252	3.53061e-05	0.000272884	up
ZDHHC24	7.5049	3.53549e-05	0.000273079	up
LINC01649	11.2497	3.54686e-05	0.000273776	up
KIF2A	7.19124	3.63039e-05	0.000278929	up
ZNF496	6.57159	3.63505e-05	0.000279103	up
RPL7A	5.8276	3.68147e-05	0.000282109	up
ADAL	9.15172	3.68532e-05	0.000282218	up
STOX2	9.81587	3.69294e-05	0.000282552	up
TLR9	6.90599	3.69454e-05	0.000282552	up
OGFOD3	9.26375	3.75766e-05	0.000287176	up
HMGN4	7.33063	3.77283e-05	0.000287972	up
GNAI1	7.66781	3.79991e-05	0.000289659	up
NAA30	5.87863	3.80459e-05	0.000289826	up
USF1	7.30382	3.82904e-05	0.000291498	up
ERMAP	9.33245	3.8319e-05	0.000291525	up
TTC33	11.1543	3.8712e-05	0.000293747	up
NEURL4	9.09359	3.87396e-05	0.000293764	up
DNAJC11	7.77106	3.87859e-05	0.000293831	up
MAP3K9	7.90418	3.87989e-05	0.000293831	up
SNRNP27	6.66834	3.89056e-05	0.000294291	up
DICER1	6.68073	3.89101e-05	0.000294291	up
PIK3AP1	8.61084	3.89447e-05	0.000294361	up
UBXN2A	8.0515	3.89817e-05	0.00029445	up
NBPF11	9.30051	3.9319e-05	0.000296805	up
INPP5F	7.72443	3.98448e-05	0.000300385	up
LINC00552	11.1159	3.99901e-05	0.000301143	up
PPP2R3A	9.22282	4.01931e-05	0.000302422	up
MALT1	7.00021	4.02249e-05	0.000302466	up
HMGB2	5.25189	4.04012e-05	0.000303218	up
CPAMD8	9.28924	4.04291e-05	0.000303218	up
TMC7	7.54523	4.10277e-05	0.000307114	up
ZNF839	9.69194	4.11807e-05	0.000307687	up
ALAD	7.83103	4.17985e-05	0.000311481	up
RBFOX3	8.20312	4.20319e-05	0.00031286	up
TOB1-AS1	9.66878	4.20372e-05	0.00031286	up
CIB2	11.0548	4.23061e-05	0.00031466	up
FGD5	7.65448	4.29807e-05	0.000319269	up
ARHGAP21	5.99692	4.32273e-05	0.000320692	up
SYNCRIP	7.93248	4.34133e-05	0.000321662	up
CAND2	9.44253	4.36602e-05	0.000323286	up
SMPD4	6.82935	4.40803e-05	0.000325382	up
MOGAT3	9.62674	4.40831e-05	0.000325382	up
MGC16275	9.2542	4.45548e-05	0.000328447	up
IFT74	6.95994	4.46239e-05	0.000328749	up
SPRYD7	7.4308	4.47658e-05	0.000329585	up
C16orf96	8.94414	4.48864e-05	0.000330264	up
ANKRD30BP2	7.96196	4.52373e-05	0.000332426	up
TLL1	10.982	4.53057e-05	0.000332718	up
C6orf120	8.98148	4.55622e-05	0.000334356	up
PPFIA4	9.36262	4.55861e-05	0.000334356	up
HOTTIP	9.0697	4.56656e-05	0.000334728	up
FKBP8	6.57539	4.5746e-05	0.000334965	up
CELSR2	7.58934	4.57555e-05	0.000334965	up
FGFR1OP2	7.24963	4.6423e-05	0.000338574	up
LOC107985544	10.9533	4.64537e-05	0.000338585	up
LRRC2	9.59238	4.65862e-05	0.000339339	up
RPS27A	6.84015	4.66364e-05	0.000339492	up
SLC6A2	9.56409	4.67052e-05	0.00033978	up
LOC101927164	10.9347	4.73307e-05	0.000343472	up
LIPG	9.1571	4.76085e-05	0.000345273	up
COL17A1	7.71965	4.78052e-05	0.000346268	up
GPC6	7.3532	4.78729e-05	0.000346543	up
MAN2B2	6.07896	4.79449e-05	0.000346848	up
ZFYVE27	7.25546	4.81775e-05	0.000348315	up
CCDC93	7.29016	4.84868e-05	0.000349909	up
PDGFRA	9.17541	4.84883e-05	0.000349909	up
HTR3B	10.9051	4.8723e-05	0.000351214	up
H3-5	9.52842	4.87294e-05	0.000351214	up
ULK2	5.85525	4.9346e-05	0.000355437	up
SEC63	6.50443	4.97458e-05	0.000357875	up
R3HCC1	7.2529	4.9992e-05	0.000359202	up
ZNF366	8.06498	5.0143e-05	0.000359842	up
ASB7	6.77999	5.02982e-05	0.000360734	up
BRF1	8.28103	5.04942e-05	0.000361694	up
BTD	6.40215	5.07789e-05	0.000363286	up
ANGPTL2	7.12855	5.1083e-05	0.000365237	up
ZNF649	9.09528	5.14216e-05	0.000366612	up
MSC	6.91912	5.14753e-05	0.000366612	up
OPA3	8.09082	5.14944e-05	0.000366612	up
ACTL6B	9.23829	5.15473e-05	0.000366754	up
POLR3A	7.13804	5.21351e-05	0.000370571	up
LOC101927884	10.827	5.2391e-05	0.000371651	up
FMO5	9.26992	5.23951e-05	0.000371651	up
PEX11B	7.58237	5.25015e-05	0.000372179	up
FAM110B	7.39344	5.25628e-05	0.000372387	up
MCTS1	7.9449	5.26261e-05	0.000372608	up
SEC61A2	7.83529	5.30071e-05	0.000375077	up
SFRP2	10.8104	5.30662e-05	0.000375267	up
VIL1	9.05314	5.36171e-05	0.000378244	up
LUC7L2	8.73545	5.37401e-05	0.000378776	up
CACNG7	8.84244	5.37575e-05	0.000378776	up
CEP83-DT	9.04302	5.3875e-05	0.000379374	up
ZNF329	10.7922	5.39736e-05	0.000379838	up
APELA	9.22223	5.43019e-05	0.000381445	up
STAP1	6.38161	5.4333e-05	0.000381445	up
PRKAR1B	10.7753	5.48637e-05	0.000384477	up
NPR2	9.17174	5.50203e-05	0.000385151	up
PPP2R1A	6.31908	5.50262e-05	0.000385151	up
DOK2	8.31785	5.50863e-05	0.000385339	up
HEATR6	5.97968	5.52977e-05	0.000386586	up
FGD1	9.3861	5.56546e-05	0.000388835	up
STK33	9.1499	5.57046e-05	0.000388835	up
KLHL24	6.01191	5.57196e-05	0.000388835	up
NDFIP1	7.96445	5.57559e-05	0.000388855	up
CACNA2D2	7.47939	5.58954e-05	0.000389431	up
AHDC1	6.91017	5.59495e-05	0.000389431	up
PER3	6.19298	5.59577e-05	0.000389431	up
CDH5	7.26914	5.59723e-05	0.000389431	up
RANBP9	6.03375	5.63287e-05	0.000391209	up
TET3	2.50484	5.63979e-05	0.000391456	up
GIT2	3.72523	5.6843e-05	0.000394219	up
SYTL5	8.87477	5.68641e-05	0.000394219	up
FNIP1	7.45245	5.69314e-05	0.000394219	up
CASP7	8.66359	5.70174e-05	0.000394432	up
DRC1	10.7348	5.71147e-05	0.00039471	up
TCF7L2	6.43152	5.74293e-05	0.000396015	up
PLLP	10.7173	5.76502e-05	0.000396601	up
OR2C3	10.7085	5.8195e-05	0.000399404	up
BRD8	7.67484	5.83549e-05	0.000400266	up
NDUFAF4P1	10.6978	5.86584e-05	0.000401874	up
SLC22A6	7.31867	5.87106e-05	0.000401995	up
LOC100506472	8.94852	5.87957e-05	0.000402341	up
PDCL3P4	10.6917	5.90764e-05	0.000403706	up
ADCY4	8.7491	5.92918e-05	0.000404784	up
PDHA1	9.32247	5.94655e-05	0.000405732	up
OR4C3	10.3714	5.99161e-05	0.00040837	up
SLC22A9	10.6752	5.99646e-05	0.000408419	up
AHCYL1	6.13536	6.01009e-05	0.000408969	up
PDE6D	7.28623	6.01408e-05	0.000408969	up
ITGB3	8.97234	6.10159e-05	0.000414609	up
FBN1	8.13628	6.16426e-05	0.000418379	up
ZFAT	6.4723	6.17674e-05	0.000418982	up
RIMKLB	8.72925	6.22723e-05	0.000421915	up
KAZN	8.49956	6.24046e-05	0.000422319	up
WDFY2	6.07269	6.24939e-05	0.000422678	up
SOD2-OT1	10.6226	6.28019e-05	0.000424268	up
FBXO42	6.9445	6.29514e-05	0.000425031	up
CLPTM1	7.00735	6.30371e-05	0.000425363	up
CCDC59	6.60263	6.32139e-05	0.00042628	up
VPS33A	8.44838	6.32462e-05	0.00042628	up
URB1	9.27077	6.3351e-05	0.00042674	up
CHUK	7.21691	6.40342e-05	0.000430594	up
PKP1	7.05038	6.4133e-05	0.000430721	up
NAPB	7.37141	6.43825e-05	0.000431938	up
TMEM119	10.5942	6.44963e-05	0.000432452	up
SPATA6L	8.87506	6.4554e-05	0.00043259	up
HOMER2	10.5854	6.52084e-05	0.000436396	up
ZNF234	6.71725	6.52345e-05	0.000436396	up
ASTN2-AS1	8.56174	6.56742e-05	0.00043876	up
TMEM132D-AS2	10.5734	6.56981e-05	0.00043876	up
TUSC1	10.5775	6.57009e-05	0.00043876	up
PYGM	8.97346	6.57481e-05	0.000438823	up
JAG1	8.71388	6.58986e-05	0.00043937	up
PCMTD2	8.7256	6.59056e-05	0.00043937	up
PLAC8	5.80785	6.64778e-05	0.000442176	up
LINC01907	10.5563	6.6749e-05	0.000443559	up
LGI4	7.38598	6.68941e-05	0.00044418	up
KLHL8	6.60962	6.69808e-05	0.00044445	up
DNAH17	4.08906	6.71388e-05	0.000444899	up
ZNF283	7.708	6.7246e-05	0.000445246	up
WDR62	9.00393	6.78594e-05	0.000448797	up
MAPK3	6.62976	6.80726e-05	0.000449952	up
MTCH2	7.07831	6.85725e-05	0.000452999	up
CMC1	6.46529	6.8648e-05	0.00045324	up
TM9SF1	6.77646	6.91863e-05	0.000456073	up
MAOB	9.16224	6.91945e-05	0.000456073	up
DNAJC15	7.09859	6.9346e-05	0.000456373	up
USP30-AS1	10.5147	6.93577e-05	0.000456373	up
GPR173	10.5116	6.95948e-05	0.000457674	up
ZIM2-AS1	10.5056	6.98762e-05	0.000459031	up
CCDC197	10.5101	6.98799e-05	0.000459031	up
CCDC190	10.5122	6.99324e-05	0.000459116	up
PPP1R8	7.72413	7.0401e-05	0.000461199	up
STEAP2	8.77574	7.04081e-05	0.000461199	up
RAD51AP2	7.75983	7.10947e-05	0.000464648	up
IPO8	6.31045	7.11505e-05	0.000464648	up
LINC01583	10.4838	7.1214e-05	0.000464648	up
RAB8A	6.31692	7.15436e-05	0.000466536	up
HINFP	6.98756	7.20262e-05	0.000469158	up
HAND2-AS1	8.87935	7.24781e-05	0.000471107	up
LRRC37B	6.41567	7.24874e-05	0.000471107	up
LMTK3	7.6083	7.25281e-05	0.000471109	up
LRRC37A6P	6.65543	7.29346e-05	0.0004731	up
IRX1	8.72549	7.37283e-05	0.000476902	up
VIM	3.66647	7.37775e-05	0.000476902	up
DNMT3B	8.39722	7.38456e-05	0.000477005	up
ACTA2	6.06269	7.39046e-05	0.000477121	up
MIS12	8.69271	7.43679e-05	0.000479049	up
DHX57	8.72262	7.44675e-05	0.000479245	up
LINC01229	10.4318	7.46964e-05	0.000480103	up
KCTD13	8.57694	7.47825e-05	0.000480391	up
WBP1L	5.88908	7.52486e-05	0.000482852	up
CXXC1	7.93811	7.53538e-05	0.000483261	up
LINC00663	8.69237	7.53966e-05	0.000483269	up
LOC100128593	8.68899	7.55911e-05	0.00048405	up
LOC101929106	10.4169	7.57203e-05	0.000484543	up
PYCR2	6.62576	7.59164e-05	0.000485531	up
BIRC6	7.11239	7.60356e-05	0.000486008	up
LAMA1	7.55623	7.60744e-05	0.000486008	up
DNAJC18	8.66004	7.67157e-05	0.000489836	up
SYMPK	3.03502	7.74116e-05	0.000493737	up
MYLK3	7.9245	7.76599e-05	0.000494779	up
KAT14	8.40503	7.77074e-05	0.000494811	up
BATF	6.21881	7.81601e-05	0.000497421	up
METTL5	6.48957	7.84572e-05	0.000498767	up
ZNF367	8.65566	7.92964e-05	0.000503552	up
ALDH1L2	8.78988	7.95773e-05	0.00050473	up
CHRNA1	7.12096	7.96345e-05	0.00050473	up
KDSR	6.06988	7.96554e-05	0.00050473	up
CDC42BPA	8.64068	7.97608e-05	0.000505098	up
RGMA	9.02794	7.98003e-05	0.000505098	up
HTT	4.29968	8.00415e-05	0.000506075	up
NEDD9	7.18554	8.01245e-05	0.000506324	up
FUBP1	6.32748	8.08819e-05	0.000510556	up
MAP3K5-AS1	8.59267	8.09389e-05	0.000510639	up
NNMT	9.00761	8.13714e-05	0.000512534	up
NPTXR	8.99991	8.14422e-05	0.000512702	up
ZNF214	10.3229	8.25109e-05	0.000517192	up
NBPF8	8.39716	8.29728e-05	0.000519529	up
DPCD	7.41287	8.35354e-05	0.000522489	up
DKFZp451B082	8.74395	8.45197e-05	0.000527512	up
HOOK1	8.96126	8.45717e-05	0.000527553	up
LOC105371433	10.291	8.47946e-05	0.00052866	up
MIF-AS1	10.2945	8.51721e-05	0.000530621	up
TRIM24	5.80066	8.5277e-05	0.000530815	up
AGPAT4	8.20007	8.60705e-05	0.000535237	up
TJP1	8.94675	8.60794e-05	0.000535237	up
NLN	8.34201	8.63127e-05	0.000536401	up
LOC100130373	10.2725	8.65837e-05	0.000537511	up
PTK7	8.56324	8.67684e-05	0.000538315	up
AGL	7.44643	8.68056e-05	0.000538315	up
FBXO22	7.47709	8.6908e-05	0.000538663	up
TIMMDC1	6.64198	8.74301e-05	0.000540747	up
NETO2	7.75776	8.7553e-05	0.00054122	up
TMEM41A	8.45784	8.7743e-05	0.000541546	up
LOC283387	8.54465	8.77937e-05	0.000541546	up
UFD1	6.38515	8.78365e-05	0.000541546	up
CSE1L	4.74702	8.83366e-05	0.000544041	up
SUMO2	8.65418	8.86775e-05	0.000545564	up
TMED3	8.49792	8.90715e-05	0.000547698	up
SCHIP1	10.2341	8.94614e-05	0.000549805	up
WDR55	7.91263	9.10094e-05	0.00055814	up
CDAN1	7.94546	9.11712e-05	0.000558652	up
AIG1	6.67773	9.15803e-05	0.00056046	up
GMEB1	6.49054	9.1685e-05	0.000560806	up
FBXO33	6.62542	9.19934e-05	0.000561807	up
PAQR9	10.2049	9.21406e-05	0.00056241	up
DNM3	8.06235	9.24633e-05	0.000564085	up
DNMT3L	8.19073	9.295e-05	0.000566756	up
SPATA18	7.17933	9.35382e-05	0.00056915	up
CLCN2	6.90326	9.4584e-05	0.000574613	up
MMP9	8.45754	9.50469e-05	0.000577123	up
ITGAL	7.59634	9.65543e-05	0.000585665	up
PCOTH	10.1485	9.69998e-05	0.000587856	up
LINC01816	10.1436	9.73542e-05	0.000588983	up
ALK	6.32482	9.78296e-05	0.000591551	up
CCDC151	8.79065	9.91529e-05	0.000598931	up
CEMIP	8.18044	9.96747e-05	0.000601458	up
ZNF391	10.1098	0.000100097	0.000603141	up
NEURL1-AS1	7.07548	0.000100109	0.000603141	up
SLC2A9	10.112	0.000100394	0.00060392	up
LINC01973	8.31781	0.000100854	0.000606059	up
KLHDC9	9.84212	0.000100943	0.000606284	up
PRR29	8.16313	0.000101381	0.000608597	up
MARCHF3	8.75617	0.000101923	0.00061154	up
SLC35E1	6.04194	0.000102167	0.000612368	up
SSUH2	8.37584	0.000102587	0.000614571	up
COA7	6.4635	0.000102972	0.000615612	up
RPS6KA1	6.80287	0.00010316	0.000616313	up
ZNF470	8.52207	0.000103195	0.000616313	up
FNBP4	6.64989	0.000104093	0.000621034	up
PCBP3	10.0603	0.000104514	0.00062323	up
TRPC4	8.2257	0.000104876	0.000625066	up
DPP10	8.72782	0.000105511	0.000628533	up
PPP2R3C	7.01728	0.000106476	0.000632657	up
DPY19L1	6.2673	0.000106713	0.000633096	up
GPAT3	8.70196	0.000107635	0.000638241	up
CCDC13	7.00312	0.000107804	0.000638596	up
IL2RB	6.54454	0.000107873	0.000638681	up
PKIA	6.69523	0.000109098	0.000645601	up
KCTD2	8.04703	0.000109263	0.000646248	up
ERCC6	8.24071	0.000109864	0.000649473	up
TBX4	9.74931	0.000110748	0.00065437	up
FUT3	9.99194	0.000111523	0.00065776	up
SLC24A3	8.08239	0.000111548	0.00065776	up
P3H1	7.86854	0.000112012	0.000659573	up
MAN1B1	6.30967	0.000112282	0.000660415	up
RECK	7.12457	0.000113642	0.000666392	up
PDPK1	6.43321	0.00011404	0.000668394	up
ZNF514	7.65793	0.000114445	0.000670091	up
L3MBTL4	6.68613	0.000114648	0.000670526	up
CEACAM7	8.63949	0.000114692	0.000670526	up
ZNF417	7.24958	0.000114835	0.000670714	up
LOC101927151	9.96008	0.00011484	0.000670714	up
CCDC138	9.95469	0.000115148	0.000672177	up
DYNC1I1	9.94577	0.000115637	0.000674696	up
RAD50	6.33776	0.000116352	0.000678527	up
WEE2	9.93298	0.000116978	0.000681837	up
SCTR	9.92923	0.000118082	0.000687582	up
PROSER2-AS1	9.92519	0.000118234	0.000688121	up
METTL2B	7.0777	0.000118453	0.000688715	up
MCCC2	6.11595	0.000118454	0.000688715	up
NRSN2	8.31741	0.000120374	0.000698827	up
CYP46A1	9.89776	0.000120954	0.000699741	up
ACTC1	9.89815	0.000120995	0.000699741	up
MUC1	8.11564	0.000120998	0.000699741	up
SDC4	8.60038	0.000121798	0.000703238	up
TRAPPC6B	6.88997	0.000122838	0.000708383	up
BLMH	6.62628	0.000122872	0.000708383	up
FAM83D	8.1472	0.000123178	0.000709449	up
CLCN6	5.78846	0.000123242	0.000709464	up
SIL1	7.74389	0.000123572	0.000710311	up
MRTFB	5.81822	0.000123817	0.000711368	up
WDR76	6.56078	0.000124287	0.000713361	up
LINC02809	9.87757	0.000124379	0.00071354	up
PUM1	7.25453	0.000124688	0.000714606	up
THUMPD3-AS1	9.85817	0.000125195	0.000717159	up
IL32	7.80398	0.000125508	0.000718598	up
MXRA5	9.84858	0.000126167	0.000722018	up
TIMM50	7.91075	0.000126512	0.000723635	up
PREP	6.6457	0.000127507	0.000728614	up
NECTIN4	9.83762	0.000127986	0.000730991	up
EFTUD2	5.83114	0.000128191	0.000731802	up
FANCA	7.75982	0.000128854	0.000734671	up
TWSG1	5.98927	0.000128883	0.000734671	up
MARCHF7	4.94134	0.000129095	0.000735161	up
RPN2	3.87461	0.000129594	0.00073764	up
TGS1	6.83692	0.000130181	0.000739537	up
TMEM266	8.5169	0.000130594	0.000740971	up
FAF2	6.42318	0.000130657	0.000740971	up
CDKL4	9.81165	0.000131068	0.000742402	up
XPNPEP3	6.84302	0.000131516	0.000744335	up
TTLL2	9.81269	0.000131538	0.000744335	up
LOC100130872	9.80085	0.000132034	0.000746782	up
LIM2	8.01452	0.000132198	0.000746984	up
CDADC1	9.79558	0.000132641	0.000748397	up
TSPEAR-AS2	9.79583	0.000133089	0.000750559	up
PCDHGA12	9.7945	0.000133287	0.000751253	up
STX3	6.73815	0.000133729	0.000752709	up
LINC02395	9.78464	0.00013388	0.000753105	up
RFX2	6.21974	0.000133929	0.000753105	up
LINC02140	9.55656	0.00013427	0.000754662	up
U2SURP	4.07405	0.000134886	0.000757046	up
UHRF1BP1	6.68874	0.000134955	0.000757046	up
PIGA	7.51994	0.000135502	0.000759751	up
RGSL1	7.99965	0.000136461	0.000764012	up
SPATC1	5.90121	0.000136525	0.000764012	up
LDLRAD1	8.46008	0.000137109	0.000766914	up
TCP11	9.75971	0.000137331	0.000767589	up
PRL	9.7563	0.000137471	0.000767589	up
LINC00632	9.75862	0.000137493	0.000767589	up
MSL3	5.89067	0.000139019	0.000774989	up
IQCN	5.80207	0.000139196	0.000775606	up
SNHG6	9.7351	0.000140026	0.00077986	up
MORC3	6.9529	0.000141463	0.000785979	up
SHB	7.79888	0.000142148	0.00078847	up
LINC00856	8.45841	0.00014216	0.00078847	up
RFLNB	7.4553	0.000142182	0.00078847	up
PKNOX2-AS1	8.18047	0.000142709	0.000791016	up
ADGRG2	7.81973	0.000143687	0.000795677	up
WASHC2A	6.40826	0.000144206	0.000798172	up
LOC286083	9.67934	0.0001471	0.000812258	up
SMARCD2	6.54119	0.000147453	0.000813437	up
RAD18	4.20055	0.000147725	0.000814552	up
TNFSF15	6.85827	0.000147869	0.000814958	up
HOMER3	9.67611	0.000148066	0.00081566	up
KIR3DX1	8.08874	0.000150221	0.000826746	up
TPRA1	6.286	0.000151103	0.00083121	up
ATG4B	5.9093	0.000151441	0.000832673	up
GJB7	9.64976	0.000151638	0.000833365	up
LINC02231	9.64301	0.000151839	0.000833683	up
COLQ	7.01507	0.000152021	0.000834287	up
PLP2	7.16576	0.000152118	0.000834429	up
ALDH1L1	9.63847	0.000152969	0.000838702	up
BEND4	6.204	0.000153667	0.000842131	up
CFAP36	6.58312	0.000155015	0.000848719	up
SLC6A13	7.67608	0.000156541	0.000856669	up
AKT2	6.52933	0.000157488	0.000861041	up
IGSF10	7.86849	0.000158031	0.000862798	up
ITGA2	6.5696	0.00015853	0.000864706	up
ZNF215	9.59772	0.000158617	0.000864776	up
SNORA63B	9.59123	0.000159118	0.0008667	up
LINC01191	8.05286	0.000159527	0.000868521	up
FAM180A	8.7892	0.000160749	0.000873554	up
NDUFS3	8.29161	0.000160752	0.000873554	up
SOX6	7.27106	0.000162214	0.000880677	up
SERPINE2	6.82199	0.000163063	0.000884874	up
ABCC11	9.35291	0.00016337	0.000886125	up
ADGRF1	9.5594	0.000163846	0.000887881	up
ATPSCKMT	7.83748	0.00016402	0.000887994	up
NIPA2	7.36458	0.000164456	0.000889114	up
LINC01205	7.65136	0.000164734	0.000890208	up
CYB561D1	6.12785	0.000165571	0.000893467	up
QPRT	9.53477	0.000167281	0.00090146	up
BARD1	5.83792	0.000167791	0.000902582	up
KLHL15	7.99396	0.000167877	0.000902582	up
B3GALT2	7.84828	0.000168587	0.000905971	up
MIR4453HG	7.97961	0.000168836	0.000905971	up
RNASEH1-AS1	9.52212	0.000168865	0.000905971	up
LINC00433	9.526	0.000168897	0.000905971	up
BEND7	7.96199	0.000170059	0.000911784	up
TSG1	9.3105	0.000170178	0.00091189	up
C7orf61	9.50922	0.000171131	0.000916267	up
MRPS5	7.55303	0.000171497	0.000917803	up
KLF3-AS1	9.50666	0.000171806	0.000919038	up
ETHE1	8.204	0.000173163	0.000925444	up
FXYD1	7.47236	0.000173331	0.000925494	up
GJC1	8.13846	0.00017414	0.000928959	up
ATP5PD	6.10139	0.000174519	0.000930129	up
ZNF473	9.47367	0.000177004	0.000941218	up
LINC00858	7.89874	0.000177488	0.00094336	up
PGAP1	9.46607	0.000177706	0.000944028	up
RPS15AP10	9.46364	0.000178201	0.000945853	up
ETV1	9.45585	0.000179317	0.000951345	up
FMNL1	3.19485	0.000180034	0.000954281	up
C15orf61	9.45989	0.000180863	0.00095693	up
ANGPTL7	9.43631	0.000182437	0.000964821	up
STRN4	7.32006	0.000182976	0.000967229	up
PRRT3	8.15536	0.000183499	0.000969139	up
TTPAL	7.26899	0.000183504	0.000969139	up
PDGFRB	6.45486	0.000184619	0.000974147	up
BRAF	4.98054	0.000185966	0.000980492	up
LINC00678	9.41282	0.000186374	0.000982071	up
ORAI2	6.81461	0.000186641	0.000982587	up
ZDHHC23	7.64901	0.000188781	0.000992868	up
PVT1	7.46768	0.00018885	0.000992868	up
DOCK11	7.10706	0.000189087	0.000993667	up
PDE4A	6.16259	0.000189258	0.000994117	up
WDR77	7.47292	0.000189767	0.000995878	up
LINC00921	7.51615	0.000189801	0.000995878	up
ARSB	7.85253	0.00018985	0.000995878	up
PHC2	6.65873	0.000190049	0.000996474	up
BUD31	8.09712	0.00019064	0.000999122	up
SLC35D1	7.83585	0.000192922	0.00100986	up
ADPGK	9.39947	0.000193425	0.00101144	up
GPR161	9.37182	0.000193721	0.00101253	up
FEZ1	7.86841	0.000194595	0.00101636	up
CADPS	7.07991	0.000194852	0.00101636	up
LOC101929653	9.37003	0.00019487	0.00101636	up
LOC100652758	6.97548	0.000194889	0.00101636	up
ERICH1	7.2412	0.000195473	0.00101895	up
DIO3	8.13191	0.000197773	0.00102863	up
DDO	9.34751	0.000197881	0.00102873	up
LOC101928107	7.80458	0.00019826	0.00103024	up
CES5A	9.34744	0.000198348	0.00103024	up
ZNF621	7.206	0.000199204	0.00103377	up
TARS3	6.22153	0.00019976	0.00103573	up
KCTD3	5.93668	0.000199899	0.00103588	up
RAPGEF4-AS1	6.75892	0.000200016	0.00103588	up
ATP8A2	8.08589	0.000200057	0.00103588	up
TEX10	7.78627	0.000200483	0.00103763	up
NREP-AS1	9.33353	0.000202259	0.00104543	up
OXTR	9.32447	0.000202363	0.0010455	up
OR51S1	9.32199	0.000202862	0.00104761	up
SLC5A7	9.31344	0.000203593	0.00105046	up
TSHZ1	6.62199	0.000204183	0.00105303	up
SORCS3	9.30197	0.000206449	0.00106378	up
NUP62CL	9.30564	0.000206737	0.00106431	up
ZNF789	9.29535	0.000207782	0.00106922	up
APOF	9.29402	0.000208331	0.00107158	up
GUCY1B2	7.63377	0.000209275	0.00107596	up
CAMK2B	9.27657	0.000210324	0.00108087	up
ETS1	6.3432	0.000211732	0.00108715	up
LINC01729	7.62219	0.000212312	0.00108909	up
LOC100130370	9.26102	0.000213671	0.0010951	up
AGTPBP1	7.6097	0.000213751	0.0010951	up
PBLD	7.86252	0.0002142	0.00109691	up
LINC01516	9.25744	0.000214475	0.0010974	up
PHACTR3-AS1	9.26024	0.000214522	0.0010974	up
SNORD165	9.25687	0.000214672	0.0010974	up
ASL	6.03988	0.000214873	0.00109795	up
RBPMS	7.11126	0.000215796	0.0011017	up
ZUP1	7.21583	0.000216733	0.00110551	up
CHPT1	7.85916	0.000218656	0.00111385	up
TMEM255B	7.53141	0.00021914	0.00111486	up
IQCB1	8.00179	0.000219508	0.00111599	up
SIX1	9.22806	0.000220421	0.00111947	up
WNK4	9.2251	0.000220432	0.00111947	up
KCNE4	7.30011	0.00022108	0.00112193	up
DSN1	7.68003	0.000221108	0.00112193	up
SP7	9.22222	0.000221427	0.00112301	up
ALX4	7.48928	0.000222152	0.00112492	up
RARB-AS1	9.21469	0.000222181	0.00112492	up
APLP2	5.80612	0.000222484	0.00112547	up
NLRP12	9.2139	0.000222816	0.00112666	up
SOAT2	9.21323	0.000223054	0.00112737	up
CLHC1	7.0534	0.000223599	0.00112915	up
TPSB2	9.20092	0.000224928	0.00113488	up
HOXD12	9.19461	0.000226396	0.00114129	up
NAMA	9.19772	0.00022717	0.00114422	up
AKAP1	4.71606	0.000227172	0.00114422	up
OR2T33	7.9964	0.000227945	0.00114761	up
NDUFB6	7.9122	0.000228716	0.001151	up
C9orf85	5.83896	0.000230435	0.00115819	up
KLK2	9.17084	0.000232177	0.00116489	up
CDC42SE2	7.2884	0.000233223	0.00116963	up
PLEKHA5	6.60898	0.000233441	0.00117022	up
EMC1	7.14957	0.000234119	0.00117211	up
COL4A5	7.64924	0.000235411	0.00117772	up
SFXN4	7.33086	0.000235532	0.00117772	up
PRDM2	5.08828	0.000235965	0.00117932	up
SYT7	9.14214	0.000236486	0.00118142	up
RNASE13	7.87282	0.000237813	0.00118727	up
LOC100508046	9.14242	0.000237861	0.00118727	up
ABCD2	6.2648	0.000238157	0.00118758	up
RIMS2	7.89377	0.000238229	0.00118758	up
ASTN1	7.80161	0.000239073	0.00119064	up
STX2	8.95781	0.000239833	0.00119352	up
AEBP2	6.86115	0.000240014	0.00119392	up
LOC100506142	7.50466	0.000240209	0.00119438	up
NRG3	9.12728	0.000241348	0.00119901	up
ISL1	9.12783	0.000241528	0.0011994	up
TROAP	9.12068	0.000242036	0.00120013	up
C15orf54	9.12309	0.000242087	0.00120013	up
PPP1R1B	9.11952	0.000242489	0.0012016	up
ANKRD30BL	7.65427	0.000242756	0.00120184	up
AGPAT2	7.31852	0.000243614	0.00120462	up
LOC105371414	7.12293	0.000244008	0.00120605	up
LOC100507156	7.84145	0.000244352	0.00120724	up
TYRO3	7.84899	0.000244594	0.00120792	up
KRTAP10-11	9.10555	0.00024521	0.00121045	up
CYP27C1	9.09987	0.00024643	0.00121574	up
POLN	9.10389	0.000246699	0.00121574	up
GNG12-AS1	9.0991	0.000247061	0.00121701	up
SDHAP3	7.36863	0.000247618	0.00121872	up
PDCL3	9.09026	0.000247618	0.00121872	up
COL19A1	4.96094	0.000249031	0.00122516	up
SPAG5	6.86356	0.000249692	0.00122789	up
LOC101929538	9.08363	0.000250193	0.00122983	up
LINC01525	9.07906	0.000250524	0.00123087	up
DLX6	9.08141	0.000250615	0.00123087	up
PPP1R9B	6.18827	0.00025256	0.00123937	up
CKMT2-AS1	7.58305	0.000253294	0.0012416	up
C4orf33	5.86221	0.000253333	0.0012416	up
ZSWIM4	5.38431	0.000253574	0.00124226	up
B4GALT7	6.47722	0.000253848	0.00124256	up
SPDEF	9.07608	0.000253849	0.00124256	up
THADA	5.81051	0.000255816	0.00125065	up
LINC02116	9.06657	0.000255824	0.00125065	up
LINC01529	7.5957	0.000256638	0.0012541	up
POR	6.44985	0.000256778	0.00125426	up
ASS1	9.04954	0.00025818	0.00126057	up
LOC105375297	8.87569	0.000258748	0.00126242	up
H2AZ1	5.7875	0.000258774	0.00126242	up
SERPINB7	7.60773	0.000259446	0.00126464	up
FAHD1	7.50112	0.000261588	0.00127348	up
CTBP2	6.20785	0.000262432	0.00127705	up
GTPBP4	7.69109	0.000263084	0.00127862	up
AEBP1	7.21371	0.000264224	0.00128362	up
LOC728743	6.81357	0.000265673	0.00128959	up
CFAP44	5.82408	0.000265988	0.00129004	up
PLEKHA7	7.36781	0.000267293	0.00129583	up
LARS1	5.91926	0.000267576	0.00129666	up
MTRNR2L10	7.1819	0.000267772	0.00129708	up
DUSP15	9.00175	0.000268972	0.00130173	up
ST8SIA2	7.27942	0.000269068	0.00130173	up
HAUS7	6.66747	0.000269451	0.00130304	up
DPYSL3	7.47496	0.000270171	0.00130598	up
TARBP1	5.78855	0.000270764	0.0013083	up
CLEC4O	8.99878	0.000271179	0.00130976	up
ENDOD1	7.62666	0.00027422	0.00132225	up
GABRB1	8.96718	0.000276788	0.00133408	up
HNRNPA1P10	7.7116	0.000278371	0.0013395	up
LRATD2	7.42153	0.000279658	0.00134458	up
ARID2	4.34164	0.000280433	0.00134608	up
FLJ42102	6.60255	0.000280784	0.00134721	up
ARPC4	5.75144	0.000281971	0.00135179	up
TNKS	5.01978	0.000282431	0.00135344	up
YWHAE	8.93764	0.000283529	0.00135758	up
ZNF318	6.13513	0.000284384	0.00136098	up
CIRBP	6.23147	0.000284566	0.00136098	up
PLA1A	7.72575	0.000284589	0.00136098	up
WNT4	6.45563	0.00028535	0.00136406	up
BDP1	7.44069	0.000285767	0.00136549	up
ANKRD39	8.93767	0.00028652	0.00136839	up
RNFT1	6.98327	0.000286609	0.00136839	up
FOXE3	7.67588	0.000289704	0.00138125	up
PRIMPOL	6.00752	0.000289731	0.00138125	up
AQP10	8.92508	0.000289777	0.00138125	up
PABPN1	7.20812	0.000292491	0.00139247	up
LINC01802	8.91267	0.000292866	0.00139369	up
RNASE1	7.06385	0.000294366	0.00139968	up
MIR320D1	8.89558	0.000295442	0.00140422	up
PTMS	4.40283	0.00029628	0.00140763	up
PHACTR2	5.86263	0.000299873	0.00142354	up
SAMM50	7.17453	0.000303785	0.00144094	up
IAH1	5.42246	0.000306022	0.00145015	up
VILL	6.02085	0.000306877	0.00145264	up
TSPO2	7.25473	0.000307414	0.001454	up
NPW	7.18533	0.000307796	0.00145522	up
ALDH3A2	6.05385	0.000311164	0.00146889	up
CHST11	7.30745	0.000311197	0.00146889	up
CUL2	5.9571	0.000311637	0.00146979	up
AJM1	6.57558	0.000313845	0.00147841	up
FAM170B-AS1	8.83373	0.000315551	0.0014854	up
LPCAT2	6.13023	0.000316976	0.00148966	up
KCNQ3	8.82106	0.000317001	0.00148966	up
LRTOMT	6.04679	0.000318618	0.00149605	up
HSPB6	8.81658	0.000318989	0.00149719	up
SLC14A2	6.2801	0.000321634	0.001509	up
ITGA8	7.09755	0.000322703	0.00151279	up
LINC01788	8.79989	0.000323269	0.00151484	up
CZIB	7.15304	0.000323897	0.00151717	up
AK8	8.80298	0.000324936	0.00152142	up
ASH1L	7.09064	0.000325477	0.00152273	up
PHLDB3	4.97074	0.000327016	0.00152931	up
SPON1	7.54643	0.000327571	0.0015313	up
CROCC	5.33217	0.000329368	0.00153908	up
KIAA1328	6.16069	0.00032971	0.00154006	up
LOC105379477	7.26813	0.000330225	0.00154185	up
MAP2K2	6.19571	0.00033106	0.00154512	up
FGFBP3	6.72342	0.00033223	0.00154934	up
TMEM132C	8.77336	0.000333032	0.00155223	up
PPFIBP1	7.18919	0.000333116	0.00155223	up
LIAS	5.91848	0.000335316	0.00156061	up
TRPM2	6.36745	0.000335784	0.00156216	up
MGMT	5.79058	0.000336902	0.00156673	up
KRT28	7.38417	0.000338149	0.00157128	up
TMOD1	8.73045	0.00034145	0.00158409	up
FBLN5	8.73481	0.000342969	0.0015905	up
SPATA8-AS1	8.73503	0.000343518	0.00159241	up
LIN37	5.73013	0.000343697	0.00159261	up
POM121L2	8.72225	0.000345403	0.00159918	up
CDC42BPG	6.34953	0.000345527	0.00159918	up
SMURF2	6.84629	0.000345922	0.00160037	up
SPDYC	8.71122	0.000348437	0.00161073	up
MDM2	4.02264	0.000349011	0.00161274	up
SERPING1	9.56442	0.000350835	0.00162052	up
MAD2L1	7.37059	0.000352543	0.00162777	up
OR7E47P	8.71027	0.000352895	0.00162875	up
FCRL3	7.40045	0.000353247	0.00162972	up
MAST1	5.62525	0.000354168	0.00163203	up
DUSP11	6.82805	0.00035499	0.00163518	up
ITGB1BP1	6.00303	0.000357933	0.00164743	up
KIF3C	6.48812	0.000358767	0.00164996	up
KL	7.01931	0.000359667	0.00165237	up
EPB41L5	6.44283	0.000362216	0.00166254	up
SLC9A3R2	7.22034	0.000362642	0.00166384	up
RASL11A	7.47117	0.000366704	0.00168115	up
SERPINB5	8.65182	0.000369374	0.00169245	up
PHF20L1	5.85683	0.000370183	0.00169509	up
GRIK4	8.63623	0.000371482	0.00170037	up
FRZB	8.64614	0.000372373	0.00170244	up
REG3A	8.63825	0.000372571	0.00170268	up
C7	7.03774	0.000373059	0.00170424	up
SLC22A11	8.63198	0.000374055	0.00170812	up
BUD13	8.63913	0.000374843	0.00170971	up
GAREM2	6.84066	0.000375104	0.00171023	up
ARAP2	3.53508	0.000375879	0.00171309	up
CEP120	6.41209	0.00037682	0.00171671	up
AGBL5	7.14642	0.000380712	0.00172943	up
KCTD9	6.08412	0.000380802	0.00172943	up
DEPDC1	7.3622	0.000381067	0.00172996	up
CCDC92B	7.41223	0.000382146	0.00173418	up
FBXO30	5.99684	0.000382488	0.00173506	up
SVOP	6.26995	0.000382936	0.00173641	up
RRAGD	6.93234	0.000383422	0.00173794	up
LBX1	6.97757	0.000385274	0.00174565	up
ZNF778	5.47117	0.000387076	0.00175245	up
ZNF28	6.58284	0.000388163	0.00175558	up
JADE2	6.09224	0.000388218	0.00175558	up
SLC16A13	6.10773	0.000388574	0.00175626	up
GJB2	8.59503	0.000388671	0.00175626	up
TSBP1	8.59611	0.000389623	0.00175988	up
CTTN	6.78425	0.000389778	0.0017599	up
HSP90AA1	4.3886	0.000392477	0.00176934	up
CCDC120	7.05397	0.000395624	0.00178284	up
LINC02343	6.71419	0.000396636	0.00178532	up
ASTE1	6.19965	0.000397124	0.00178683	up
LINC02563	8.56313	0.000397726	0.00178815	up
ZNF192P1	8.5614	0.000399034	0.00179196	up
WFDC8	8.55371	0.000399319	0.00179254	up
FAM170A	7.31021	0.000400654	0.00179785	up
RNF32	7.4844	0.000403009	0.00180772	up
C5orf64-AS1	8.53543	0.000406445	0.00182172	up
MIR147A	8.5323	0.000410107	0.00183672	up
LOC101930370	8.53604	0.000410947	0.00183751	up
COL4A3	7.20041	0.000411073	0.00183751	up
LOC101928336	8.38662	0.000413797	0.00184827	up
TMEM159	7.04296	0.00041514	0.00185346	up
YPEL2	5.9603	0.000415581	0.00185346	up
HHIP-AS1	8.5045	0.000417754	0.00186166	up
EFCAB12	7.04045	0.000419156	0.00186719	up
NFIX	7.42266	0.000420089	0.00187063	up
KLHL11	7.01942	0.000420432	0.00187145	up
NSUN4	7.42358	0.000421141	0.00187388	up
SLCO5A1	8.50987	0.000424001	0.00188589	up
UPRT	7.27389	0.000424887	0.00188839	up
CYP3A43	8.49016	0.000426264	0.00189162	up
DCDC2C	8.49243	0.000426648	0.0018926	up
SKP1	4.038	0.000431565	0.00191077	up
TSKU	6.7864	0.000431879	0.00191143	up
MLST8	8.46949	0.00043216	0.00191195	up
GABPB1	6.12441	0.000432855	0.00191321	up
LINC00620	8.46418	0.000434179	0.00191792	up
C4BPA	8.4649	0.000434334	0.00191792	up
ZNF181	5.65143	0.00043504	0.00192031	up
CD8B2	7.2596	0.000437903	0.00193151	up
HRG	8.45297	0.000438262	0.00193234	up
PNMA3	7.23895	0.000440612	0.00194196	up
DCAF11	5.58624	0.000443918	0.00195505	up
POGLUT2	8.44315	0.000444458	0.00195595	up
TEX38	8.42799	0.000446659	0.0019649	up
SLCO1B1	8.43304	0.00044851	0.00197229	up
NLRP11	6.95547	0.000450543	0.00198048	up
LOC101927480	8.42233	0.000451895	0.00198568	up
AKR7L	6.9305	0.000452095	0.00198581	up
PCDH10	8.41623	0.000453699	0.00199135	up
MMS22L	6.18094	0.00045467	0.00199486	up
PLUT	8.42307	0.000454888	0.00199506	up
PITPNM2	6.9417	0.000455871	0.00199859	up
LTB4R2	7.20728	0.000456036	0.00199859	up
LOC100505736	5.90453	0.000456312	0.00199905	up
BBS4	8.40611	0.000458692	0.0020057	up
PDE6B	5.96978	0.000459836	0.00200995	up
RIBC1	7.28873	0.000462556	0.00201956	up
CDKN1C	8.38059	0.000468478	0.00204105	up
CAPNS1	6.86635	0.00047008	0.00204627	up
LMNB1	6.62493	0.000470488	0.00204728	up
PIK3R4	6.01487	0.000470926	0.00204842	up
LINC00266-1	8.3671	0.000474533	0.0020618	up
SLC25A1	7.17107	0.000478777	0.00207878	up
LINC00173	8.35363	0.000479454	0.00208085	up
FAR2	6.09848	0.000483254	0.002095	up
METTL21A	8.351	0.000483667	0.00209601	up
ZNF75D	5.70208	0.000483903	0.00209625	up
PEX3	6.8405	0.000487863	0.00211183	up
RAB36	6.76195	0.000489993	0.00211948	up
CAPN1	6.76836	0.000490302	0.00212003	up
SLC5A2	8.32603	0.000492025	0.00212669	up
TMEM63C	6.77983	0.000494422	0.00213546	up
SORCS2	8.3123	0.000496351	0.00214221	up
GPR158	8.32299	0.000497089	0.00214313	up
LOC105376353	8.31401	0.000497177	0.00214313	up
AWAT1	8.31144	0.000497301	0.00214313	up
BLM	6.7493	0.000500594	0.00215572	up
C5orf49	7.4436	0.000501893	0.00216052	up
TPD52	7.36625	0.000505903	0.00217673	up
DDX10	5.54546	0.000506033	0.00217673	up
ABCC1	6.33857	0.000507419	0.00218188	up
LINC01949	8.28515	0.000508377	0.00218454	up
DEDD	5.42159	0.0005086	0.00218454	up
GALNT13	8.28986	0.000509005	0.00218497	up
SLC16A11	8.27965	0.000509264	0.00218497	up
S100Z	8.2752	0.000511826	0.00219319	up
TMPRSS13	7.11108	0.000511934	0.00219319	up
LAS1L	5.8803	0.000514387	0.00220209	up
ERCC1	6.59384	0.000516331	0.00220797	up
LLGL1	5.76114	0.000516562	0.00220815	up
TMA16	6.53065	0.000520346	0.0022221	up
STAB2	5.44622	0.000523618	0.00223503	up
CHRNA2	6.26544	0.000524433	0.00223625	up
CNTNAP4	6.87175	0.000524467	0.00223625	up
HACD3	6.69012	0.00052448	0.00223625	up
EOLA1	6.58619	0.000525164	0.00223733	up
ARHGAP17	6.22043	0.000525312	0.00223733	up
NRG3-AS1	8.26706	0.000525568	0.00223741	up
ANKH	4.90319	0.000526323	0.00223899	up
NDUFV3	5.9746	0.000527089	0.00223899	up
PASK	6.31711	0.00052726	0.00223899	up
RPS7	5.56413	0.000527362	0.00223899	up
LHFPL4	5.72861	0.0005276	0.00223899	up
BMX	8.26115	0.000527625	0.00223899	up
CADM1	6.37447	0.000530785	0.00224921	up
TFDP3	8.25543	0.000530805	0.00224921	up
NFKB1	6.45412	0.000533197	0.00225852	up
LINC01258	8.23092	0.000536249	0.0022698	up
KCNQ2	8.22146	0.000537544	0.0022728	up
ANXA13	8.22503	0.000542266	0.0022911	up
EPS8L3	8.22027	0.000544188	0.00229838	up
TP53	6.0881	0.0005447	0.00229971	up
PDE3A	8.38199	0.000548615	0.0023154	up
NAT8L	8.21278	0.00054884	0.00231551	up
TPRX1	8.20339	0.000549251	0.00231641	up
LOC105374297	8.20036	0.00055027	0.00231986	up
MRPL32	5.93489	0.00055063	0.00232054	up
XXYLT1-AS1	8.19771	0.000552198	0.0023257	up
CLDND1	5.95491	0.000552977	0.0023279	up
ZNF619	5.48004	0.000554381	0.00233297	up
NCBP2	6.98341	0.000554984	0.00233466	up
CUL4B	6.00201	0.000557023	0.00234239	up
CHST14	8.17621	0.000558842	0.00234778	up
KRTAP10-10	8.1791	0.000559495	0.00234939	up
CASP2	5.54029	0.000560238	0.00235167	up
UBA1	6.96439	0.000565588	0.00237234	up
CAP2	8.17117	0.000565776	0.00237234	up
TUT1	8.17339	0.000566953	0.00237557	up
ZNF527	7.04991	0.000567837	0.00237762	up
LRRC38	8.16728	0.000567851	0.00237762	up
TMEM132B	6.63385	0.000570086	0.00238526	up
LILRB3	6.60264	0.000570707	0.002387	up
C12orf10	5.4981	0.000571013	0.00238743	up
GOLGA7B	8.15476	0.000572651	0.00239341	up
PIGR	6.38151	0.000574646	0.00240009	up
IKZF2	5.62124	0.00057466	0.00240009	up
PSMC5	5.72323	0.000575081	0.00240098	up
PAPSS1	5.60313	0.000576934	0.00240613	up
NPAS2-AS1	8.14614	0.000577303	0.00240681	up
RBAKDN	8.14341	0.000580726	0.00241762	up
LINC02520	8.14025	0.000581509	0.00241914	up
LINC02099	6.4471	0.000583992	0.00242742	up
ZNF480	5.10857	0.000590187	0.00245164	up
TCN1	8.1183	0.000590372	0.00245164	up
GNAT2	8.12258	0.000591493	0.00245541	up
LRFN5	8.10705	0.000596601	0.00247311	up
ALPI	8.10134	0.000598891	0.00247993	up
ESYT3	8.10268	0.000599925	0.00248245	up
TGFB3	6.89897	0.000602745	0.00249022	up
BICD1	6.52829	0.000603014	0.00249022	up
KIF9-AS1	8.11207	0.000603087	0.00249022	up
TRIM29	8.09943	0.000608112	0.00250741	up
MYOM3	8.07166	0.000614862	0.00253331	up
KCNMB4	8.07636	0.000615046	0.00253331	up
TEKT1	8.07713	0.000615715	0.00253517	up
MCF2L2	6.57194	0.000616802	0.00253824	up
MAPK8IP2	5.84273	0.000616897	0.00253824	up
DCSTAMP	8.07841	0.000617651	0.00254044	up
CCDC113	8.07564	0.000619986	0.00254825	up
MAPK15	8.07659	0.000622346	0.00255614	up
LINC02749	8.06393	0.000624764	0.00256491	up
SOGA3	8.05703	0.00062492	0.00256491	up
KCNA4	6.88899	0.000625519	0.00256646	up
NUF2	8.04587	0.000629643	0.00258065	up
LOC101927620	8.0599	0.000630938	0.00258505	up
CYP4F11	7.4805	0.000632455	0.00259035	up
ATP9A	3.90004	0.000634124	0.00259627	up
RERE-AS1	8.04763	0.00063533	0.00259938	up
ARFIP1	5.78725	0.000644815	0.00263215	up
ANKRD27	4.53548	0.000644921	0.00263215	up
TMEM211	8.02082	0.000645636	0.00263414	up
LOC101928437	8.01961	0.000650012	0.0026488	up
KCNC3	5.42272	0.00065014	0.0026488	up
RTBDN	8.00864	0.000650377	0.00264884	up
LINC02490	8.0049	0.000653225	0.00265951	up
LOC100288637	7.45094	0.000660409	0.00268688	up
CAPN10	5.77133	0.000662517	0.0026936	up
LOC284933	6.50159	0.000662524	0.0026936	up
MEIS3	7.70447	0.000663054	0.00269481	up
TFAP2A	5.72102	0.000663668	0.00269637	up
CPB1	6.87402	0.000664821	0.00270011	up
MDGA1	4.56254	0.000676531	0.00274384	up
PTCD3	6.13437	0.000677277	0.00274495	up
FANCG	7.97335	0.000678601	0.00274936	up
AJUBA	6.79886	0.000680262	0.00275417	up
LINC02412	7.96717	0.000681546	0.00275841	up
ACOT9	6.49766	0.000682706	0.00276157	up
OR51Q1	7.96273	0.000682801	0.00276157	up
PROS1	6.26063	0.000686152	0.00277127	up
LINC01118	6.94302	0.000687453	0.0027746	up
SHLD1	6.64057	0.000689104	0.00278021	up
PODNL1	6.26001	0.000689581	0.00278021	up
NLRP4	7.07666	0.000689797	0.00278021	up
NIBAN3	6.54598	0.000691624	0.00278602	up
ITGAE	6.54005	0.000693779	0.00279335	up
ADAMTS15	7.94405	0.000695419	0.00279899	up
MCM3AP	6.8071	0.000696908	0.00280401	up
PPM1K-DT	7.93346	0.00069851	0.00280896	up
KCNH6	7.93662	0.000698621	0.00280896	up
RNF139-AS1	6.46476	0.000699667	0.0028122	up
GNB1L	6.82474	0.000701665	0.00281925	up
WDR7	6.06605	0.000705459	0.00283254	up
ZMYND15	7.92617	0.000705811	0.00283298	up
BMP10	7.92375	0.000706402	0.00283438	up
LOC100129534	7.93599	0.000709976	0.00284675	up
ZNF22-AS1	6.89616	0.000711699	0.00285268	up
MOK	7.82167	0.000712821	0.00285619	up
GSTM2	6.52495	0.00071618	0.00286866	up
LINC02418	7.90557	0.000717633	0.00287349	up
SLCO2A1	7.89982	0.000723123	0.0028915	up
IER5	6.80135	0.000725379	0.00289891	up
STIP1	5.89776	0.000725473	0.00289891	up
LINC01451	7.89888	0.000728714	0.00290755	up
SCRT1	6.57056	0.000728885	0.00290755	up
NTM-IT	7.8817	0.000730771	0.00291407	up
PCCB	6.90469	0.000733441	0.00292272	up
NLRP2	7.87331	0.000738465	0.00294173	up
LOC102724814	7.86409	0.000744269	0.00296181	up
ZNF607	7.86549	0.000745444	0.00296547	up
VSTM2A	7.86486	0.000746737	0.0029696	up
GCAT	7.86786	0.000747713	0.00297247	up
CEACAM19	7.85372	0.000749109	0.002977	up
MARCHF9	6.54348	0.000751236	0.00298341	up
RRP8	6.4635	0.00075634	0.00300266	up
DEFB121	6.23312	0.000757635	0.00300678	up
CNKSR1	4.77193	0.000758034	0.00300733	up
LINC01776	7.83631	0.000763235	0.00302183	up
F8	6.42866	0.00076366	0.00302244	up
SFTPB	6.13428	0.000765885	0.00302919	up
CCDC122	7.83917	0.000766467	0.00302992	up
CDV3	7.61017	0.000768605	0.00303391	up
ANKRD34A	5.94414	0.000768642	0.00303391	up
KRTAP10-4	7.83007	0.000769666	0.00303692	up
WDR3	6.74287	0.000774622	0.00305337	up
IGFBP7-AS1	7.8229	0.00077489	0.00305339	up
PVR	6.1033	0.000776193	0.00305749	up
NUFIP2	7.06853	0.000777054	0.00305985	up
ABCB5	7.81565	0.00077995	0.00307021	up
LAG3	6.78884	0.000780967	0.00307318	up
PACS1	6.47973	0.000784897	0.0030876	up
LOC401357	7.8034	0.000788512	0.0030986	up
EDA2R	7.70836	0.000790241	0.00310337	up
HSD17B2	7.80456	0.000790798	0.00310421	up
NKAIN3-IT1	6.43618	0.000790988	0.00310421	up
NSMCE4A	5.33376	0.00079356	0.00311221	up
EIF2S1	7.79434	0.00079394	0.00311265	up
WDR49	7.79024	0.000794266	0.00311278	up
CNIH4	6.27761	0.000794507	0.00311278	up
KLHL17	6.39935	0.000797174	0.00312218	up
SHKBP1	6.32071	0.000800117	0.00313145	up
NCKAP5-AS1	7.78267	0.000800131	0.00313145	up
RBL2	6.39549	0.000803118	0.00314017	up
TLR3	6.37342	0.000804203	0.00314336	up
TEX15	6.3956	0.000805377	0.00314689	up
GRM5	7.78247	0.000807199	0.00315196	up
MTIF2	6.09589	0.000807216	0.00315196	up
ZNF544	3.64971	0.000811203	0.0031654	up
LINC01250	5.7066	0.00081208	0.00316687	up
NOP14	6.74679	0.000812142	0.00316687	up
NPHS2	7.67982	0.000816755	0.00318067	up
C1QL4	7.76203	0.000818923	0.00318698	up
APBA2	7.74928	0.000824131	0.00320618	up
C3	4.52857	0.000828863	0.00322351	up
MIR1255B1	7.7406	0.000838659	0.00325943	up
INPP5E	6.42223	0.000841154	0.00326586	up
MAFF	6.45738	0.000845029	0.00327981	up
FAM72B	6.32649	0.000846455	0.00328425	up
ZNF354B	6.6354	0.000848697	0.00329185	up
CCAT1	7.72382	0.000851894	0.00330095	up
ANO7	6.48897	0.000854229	0.00330779	up
COL25A1-DT	7.70855	0.000855584	0.00331194	up
ALCAM	5.18622	0.000856423	0.00331408	up
MICALCL	5.08525	0.000859551	0.00332398	up
ZFP82	6.57866	0.000861126	0.00332747	up
HNRNPUL1	3.93867	0.000861312	0.00332747	up
NDUFB2-AS1	7.69886	0.000862577	0.00333079	up
TSNAX	6.11986	0.000862744	0.00333079	up
CCDC36	7.71702	0.000864344	0.00333586	up
OR2G2	7.69897	0.000865268	0.00333832	up
MIR1469	7.69246	0.000869284	0.0033516	up
LUM	7.6835	0.000876688	0.00337344	up
MED6	7.67592	0.00087842	0.00337787	up
ADGRG1	5.58282	0.000879013	0.00337903	up
IFI16	3.38131	0.000882515	0.00339138	up
LINC01605	7.6697	0.00088331	0.00339219	up
CLDN2	6.32347	0.000883989	0.00339302	up
CIRBP-AS1	7.59343	0.000885089	0.00339566	up
LINC01133	7.68593	0.000889548	0.00340827	up
CCNJ	5.5149	0.000891923	0.00341602	up
DBN1	5.58215	0.000892157	0.00341602	up
LINC00887	6.63058	0.000893693	0.00342013	up
WASHC5	5.51309	0.000894111	0.00342013	up
FKTN	7.66519	0.000895862	0.0034257	up
CES4A	7.65487	0.000901964	0.00344564	up
ZNF883	6.04676	0.000902507	0.00344658	up
MBD3	5.12754	0.000903696	0.00344999	up
LINC00466	7.65353	0.000904679	0.00345261	up
LOC441204	7.63904	0.000914316	0.00348718	up
ZBTB46-AS1	6.41163	0.000914337	0.00348718	up
TMC1	7.56315	0.000914807	0.00348783	up
SPATA17	6.38517	0.000915894	0.00349083	up
MKKS	6.22028	0.000919345	0.00350284	up
SYNPO2L	6.65385	0.000922678	0.00351209	up
TMPRSS11F	7.64269	0.000924329	0.00351722	up
DUSP5	6.01076	0.000925191	0.0035182	up
IFNLR1	6.32286	0.000927953	0.0035264	up
LINC01159	7.62649	0.000929409	0.00353078	up
MET	7.62003	0.000930484	0.00353256	up
NBPF15	6.39513	0.000931288	0.00353407	up
ADRB1	6.3327	0.000931487	0.00353407	up
DPYSL4	6.33637	0.000932348	0.00353618	up
ABCA12	5.4946	0.000937986	0.00355524	up
TPSD1	6.58026	0.00094533	0.00357842	up
LINC02870	7.59963	0.000948869	0.00358832	up
PATE3	7.60421	0.00095034	0.00359271	up
TBL3	6.57669	0.00095262	0.00359899	up
FREM3	5.86769	0.000959982	0.00362445	up
ZNF232	7.57654	0.000965171	0.00364168	up
MSRA	6.03052	0.00096896	0.00365124	up
PNP	5.56453	0.000970741	0.0036544	up
CAPN14	7.56267	0.000973167	0.00366235	up
CEP70	6.12096	0.000975108	0.00366847	up
TONSL-AS1	7.58638	0.000975742	0.00366967	up
SLC6A9	6.37298	0.000979768	0.00368362	up
ZFHX4	4.59809	0.000982211	0.00369162	up
CC2D2A	6.2793	0.000984135	0.00369765	up
LOC105373394	7.5628	0.000985832	0.00370283	up
VIPR1	6.4852	0.000993986	0.00372985	up
VCX3B	7.5645	0.00099776	0.00374281	up
FAM3B	7.54934	0.00101094	0.00378791	up
LINC02055	7.52041	0.00101109	0.00378791	up
TCOF1	6.34106	0.00101401	0.00379643	up
C1QL3	7.52733	0.00101436	0.0037965	up
LINC00643	6.26277	0.00101809	0.00380802	up
TOR1AIP2	6.65929	0.00102144	0.00381782	up
LSM14A	7.0348	0.00102153	0.00381782	up
TTLL11	7.51199	0.00102444	0.00382686	up
DKFZP434H168	7.51673	0.00102486	0.0038272	up
AIFM3	7.50269	0.00103139	0.00384911	up
SERPINB13	7.49738	0.00104592	0.00389835	up
SCGB3A2	7.48289	0.00104946	0.00390901	up
ZNF133	6.07289	0.00105179	0.00391644	up
EIF5B	4.19695	0.00105439	0.00392489	up
ADGB	6.11935	0.00105622	0.00393043	up
NIPAL1	6.32886	0.00106091	0.00394664	up
PRKAG3	7.47713	0.00106793	0.00397148	up
LOC101929341	7.46622	0.00107567	0.00399517	up
KRT8	6.46523	0.00107645	0.00399591	up
MYT1	7.46405	0.00107656	0.00399591	up
FUBP3	5.85374	0.00107845	0.00400163	up
SOCS7	7.47164	0.00108946	0.00403351	up
LOC101928002	6.42385	0.00109327	0.00404409	up
CEP250	5.11373	0.00109775	0.00405775	up
NDST1	5.58629	0.00110006	0.00406368	up
GLYCTK	6.13807	0.00110162	0.00406773	up
LGALS12	7.44619	0.00110342	0.00407223	up
FAM106B	7.44201	0.0011097	0.00409384	up
PAXIP1	7.44686	0.00111783	0.00411758	up
CAVIN4	7.40671	0.00112277	0.00413315	up
SEC23A-AS1	7.45717	0.00112645	0.00414276	up
EMC3	5.34325	0.00113101	0.0041556	up
FBXO21	5.67576	0.00113467	0.0041651	up
RORB-AS1	7.40331	0.00113842	0.00417755	up
PCBD2	7.38803	0.00114887	0.00421123	up
PRR23B	7.38139	0.0011503	0.00421452	up
SIGLEC8	7.39193	0.00115295	0.00422023	up
LINC01233	7.38177	0.00115549	0.00422687	up
LRRC7	4.45271	0.00116177	0.00424782	up
ATP6V1C2	7.3686	0.00116195	0.00424782	up
NRAP	5.52034	0.00117054	0.00427709	up
RBM23	5.45948	0.00117069	0.00427709	up
CRHBP	7.38023	0.00117804	0.00430126	up
RXRG	7.36205	0.00118586	0.00432454	up
NOTCH2NLB	7.28897	0.00118591	0.00432454	up
PGAP2	7.36473	0.00119003	0.00433824	up
LINC01725	7.35574	0.00119347	0.00434941	up
RAB6B	6.42866	0.00119475	0.0043527	up
PCDHB15	7.34785	0.00119518	0.00435289	up
LINC02544	7.36106	0.0011957	0.00435342	up
MMRN1	6.93496	0.00119995	0.00436617	up
HNRNPA3P1	7.34853	0.00120144	0.00436677	up
LINC02483	7.36245	0.00120157	0.00436677	up
PKD1L3	6.10312	0.00120161	0.00436677	up
NHLH1	6.1276	0.00120515	0.00437735	up
SLC9A2	7.34387	0.00120589	0.00437735	up
CMYA5	5.39849	0.001206	0.00437735	up
LINC02685	7.34431	0.00120603	0.00437735	up
IFNA10	6.38917	0.00120648	0.00437764	up
MARCHF10-DT	7.34669	0.00120987	0.00438855	up
TRPM3	5.0845	0.00121577	0.00440583	up
STRN3	5.31721	0.00121892	0.00441368	up
PCAT6	7.32782	0.00122237	0.00442425	up
CCDC183-AS1	6.14622	0.00123794	0.00447086	up
LINC00687	7.33275	0.0012393	0.00447441	up
TPTE2P6	7.30427	0.0012421	0.00448172	up
OTOG	5.38871	0.0012469	0.00449764	up
ZBTB44	5.94229	0.00124888	0.00450339	up
BLOC1S2	5.47543	0.00125091	0.00450933	up
KCNN2	6.45691	0.00125556	0.00452329	up
CARD10	6.25339	0.00125848	0.00453047	up
SDS	5.72052	0.00125872	0.00453047	up
ASB16	6.33891	0.00126132	0.004537	up
CDC25A	7.29342	0.00126861	0.0045585	up
ABCB6	7.2896	0.00126886	0.0045585	up
SF3A3	5.25523	0.00127335	0.0045717	up
RPS4Y1	5.85555	0.00128679	0.00461437	up
BTNL10	7.25842	0.00129467	0.00464121	up
UPK2	6.43011	0.00129826	0.0046512	up
NGF-AS1	7.26028	0.00130078	0.00465813	up
CNTFR-AS1	7.27581	0.001301	0.00465813	up
EXOSC10	5.09265	0.00130141	0.00465817	up
DACH1	5.41645	0.00130802	0.00467877	up
REM1	6.03873	0.00130837	0.00467877	up
ZNF780B	5.90381	0.00130882	0.00467895	up
NKAPL	7.24905	0.00130997	0.00468163	up
SAA3P	7.24625	0.00131175	0.00468654	up
ACAN	6.24046	0.00131506	0.0046946	up
CCDC144B	5.74109	0.00132369	0.00471906	up
PAPPA	4.72003	0.00132972	0.00473767	up
SLC2A1	5.2986	0.00133204	0.00474446	up
PPP1R37	5.41896	0.00133283	0.00474583	up
LOC100133091	7.24639	0.00133402	0.00474862	up
PRNT	7.22162	0.00133568	0.00475309	up
LINC00545	7.22432	0.00134156	0.00477253	up
STK32B	6.20777	0.00134322	0.004777	up
EPB41L2	6.06995	0.00134609	0.00478573	up
WTIP	4.59316	0.00134867	0.00479053	up
LINC00710	7.2113	0.00135757	0.00482065	up
COL5A3	5.05483	0.00136036	0.00482909	up
ATL1	5.91615	0.00136516	0.00484466	up
CACNA1S	7.20313	0.00137173	0.00486501	up
ZNF74	5.75468	0.00137346	0.00486856	up
MEP1A	7.22316	0.00137357	0.00486856	up
LINC02010	7.19009	0.00138204	0.0048941	up
ATRNL1	7.18163	0.00140278	0.00496453	up
PYCR3	7.17857	0.00140661	0.00497659	up
ENY2	5.16904	0.00140997	0.00498544	up
PDXDC2P-NPIPB14P	5.32296	0.00141354	0.00499502	up
DHX32	7.18303	0.00141423	0.00499588	up
OR10A2	7.1542	0.00142447	0.00502602	up
ATP7B	7.18626	0.00143435	0.00505627	up
ELN	5.97734	0.00144509	0.00508951	up
SPEF2	5.32529	0.00144627	0.00509213	up
XKRX	7.1421	0.00145017	0.00510065	up
MAL2	7.13778	0.00145044	0.00510065	up
FNBP1L	7.14586	0.00145122	0.00510183	up
TTC29	7.14688	0.001452	0.00510303	up
PDK4	7.15555	0.00145304	0.00510517	up
DEPTOR	7.14157	0.00146719	0.00515331	up
ATP1A3	6.01223	0.00146807	0.00515484	up
NKILA	7.13198	0.00146865	0.00515534	up
LINC02234	7.1482	0.00147076	0.00516117	up
CBY1	7.12699	0.00147569	0.00517548	up
ANO5	5.20803	0.00147572	0.00517548	up
LINC02580	7.1241	0.0014829	0.00519908	up
LINC02124	7.12473	0.00148502	0.00520441	up
LEXM	7.1121	0.00148531	0.00520441	up
HYLS1	7.10644	0.00148628	0.00520622	up
NECAP2	6.79088	0.00148794	0.00521046	up
EFCAB11	7.15408	0.00149116	0.00522019	up
KIAA1257	7.06039	0.00151431	0.00529328	up
ADIG	6.13296	0.00151529	0.00529509	up
SLC40A1	6.55339	0.00151647	0.00529762	up
LOC105378330	7.08896	0.00151831	0.00530239	up
BPIFB6	7.11171	0.0015192	0.00530239	up
POMT2	5.66273	0.00152908	0.00533207	up
EREG	7.09636	0.00153303	0.00534105	up
RAD51AP1	5.86729	0.00153563	0.0053485	up
LINC01287	7.07657	0.00155421	0.00540837	up
ERICH2	7.07599	0.00155744	0.00541799	up
SPAG6	5.85149	0.00156301	0.0054325	up
GHRLOS	5.70565	0.00156588	0.00544085	up
CDK4	5.87846	0.00158839	0.00550919	up
ZNF555	5.49214	0.00158952	0.00551147	up
LOC101928510	7.06174	0.00159414	0.00552255	up
HNRNPL	6.44455	0.00160935	0.00557192	up
AGTR1	5.95712	0.00161092	0.00557406	up
POU2F3	5.62543	0.00161521	0.00558723	up
CASKIN2	5.33908	0.00162231	0.00561012	up
KIF5C	7.02503	0.0016262	0.00562023	up
OR52E6	7.0221	0.00163629	0.00565008	up
PDE7B	7.02095	0.00163825	0.00565348	up
ANKRD65	7.04378	0.00164041	0.00565926	up
A4GALT	7.03045	0.00164166	0.00566192	up
CNTN1	5.89835	0.00164966	0.00568614	up
XAF1	8.51478	0.00165302	0.00569603	up
NLRP13	6.99244	0.00165645	0.00570499	up
[truncated: 3,179 more rows]

## Sheet: Table S2
Supplementary Table S2. Periphery Blood and CSF Cytokine of GAE patient during receiving treatment
Type	Date	IL-2	IFN-γ	IL-10	IL-17	IL-6	IL-4	TNFα	IL-1β	IFN-α	IL-12p70	IL-8	IL-5
Blood	2021-10-25	1.386	3.371	2.365	2.712	65.799	1.183	0.788	1.694	1.111	1.234	7.42	2.179
	2021-10-26	0.288	0.879	2.122	2.28	29.226	1.918	0.377	0.648	0.561	0.898	3.67	1.3
	2021-10-28	0.758	1.72	1.878	1.777	26.753	1.183	0.48	0.921	0.734	0.753	4.651	1.245
	2021-10-31	0.64	1.353	2.098	0.96	21.248	0.351	0.775	0.217	0.447	0.488	10.948	1.851
	2021-11-03	1.346	2.76	2.896	3.438	10.642	3.47	1.047	1.861	1.111	1.522	7.104	1.906
	2021-11-07	0.64	5.862	3.994	1.999	14.935	2.055	0.892	0.866	0.966	1.234	5.833	1.134
	2021-11-22	0.836	1.803	2.462	2.156	19.29	1.275	0.75	1.168	0.69	1.09	7.21	0.967
CSF	2021-10-23	0.069	20.077	82.163	0.044	53564.8	1.462	11.705	0.921	0.043	0.059	1889.68	1.061
	2021-11-02	0.445	27.752	34.945	2.743	12144.2	3.743	4.705	1.196	0.705	1.234	6135.73	2.777
	2021-11-29	0.069	1.759	18.853	0.02	175.578	0.514	2.364	0.078	0.058	0.055	841.127	0.427
	NC*	0.054	5.547	33.069	0.024	14157	0.885	9.279	10.159	0.06	0.024	1171.54	53.361
*CSF of an epilepsy patient was used as Negative Control

## Sheet: Table S3
Supplementary Table S3. T cell proportion derived from metatranscriptome by CIBERSORT
Group	Date	Replicate	GAPDH Ct	BM Ct	-ΔCt
CSF	10-23 (P1-C1)	1	28.4	32.4	-4
CSF	10-23 (P1-C1)	2	29.1	31.7	-2.6
CSF	10-23 (P1-C1)	3	29.6	30.2	-0.6
CSF	11-02 (P1-C2)	1	32.2	30.1	2.1
CSF	11-02 (P1-C2)	2	32.8	32.3	0.5
CSF	11-02 (P1-C2)	3	30.9	31.8	-0.9
CSF	11-29 (P1-C3)	1	34.2	30.2	4
CSF	11-29 (P1-C3)	2	34.5	30.9	3.6
CSF	11-29 (P1-C3)	3	32.1	31.7	0.4
Blood	10-31 (P1-B1)	1	23.3	N.A.	N.A.
Blood	10-31 (P1-B1)	2	24.1	N.A.	N.A.
Blood	10-31 (P1-B1)	3	23.8	37.6	-13.8
Blood	11-22 (P1-B2)	1	25.1	N.A.	N.A.
Blood	11-22 (P1-B2)	2	23.6	N.A.	N.A.
Blood	11-22 (P1-B2)	3	22.9	N.A.	N.A.
Blood	12-01 (P1-B3)	1	22.7	N.A.	N.A.
Blood	12-01 (P1-B3)	2	24.5	N.A.	N.A.
Blood	12-01 (P1-B3)	3	26.9	N.A.	N.A.
PBS	NTC	1	N.A.	N.A.	N.A.
PBS	NTC	2	N.A.	N.A.	N.A.

## Sheet: Table S4
Supplementary Table S4. KEGG enriched pathways of up-regulated genes in CSF of five patients compared to negative control
Pathway Name	ID in KEGG database	Input Gene Number	Background Gene Number	p-value	q-value
Human papillomavirus infection	hsa05165	75	330	2.21782e-16	5.24065e-14
PI3K-Akt signaling pathway	hsa04151	71	354	2.87558e-13	5.34919e-11
Pathways in cancer	hsa05200	90	530	9.25271e-13	1.65095e-10
Herpes simplex virus 1 infection	hsa05168	82	492	2.14576e-11	2.93131e-09
Hepatitis B	hsa05161	42	163	2.96843e-11	3.93227e-09
Cellular senescence	hsa04218	40	160	1.86793e-10	2.14018e-08
Hepatitis C	hsa05160	39	155	2.67365e-10	2.8507e-08
Prostate cancer	hsa05215	30	97	5.31223e-10	5.27782e-08
Focal adhesion	hsa04510	43	199	1.91895e-09	1.72962e-07
Autophagy - animal	hsa04140	33	128	3.67522e-09	2.94793e-07
Chronic myeloid leukemia	hsa05220	25	76	5.10992e-09	3.97817e-07
Metabolic pathways	hsa01100	164	1433	5.14163e-09	3.97817e-07
MAPK signaling pathway	hsa04010	53	295	7.99396e-09	6.01251e-07
Small cell lung cancer	hsa05222	27	93	1.1712e-08	8.60491e-07
Yersinia infection	hsa05135	31	121	1.22074e-08	8.89414e-07
Human T-cell leukemia virus 1 infection	hsa05166	43	219	2.21643e-08	1.41447e-06
Thyroid hormone signaling pathway	hsa04919	30	119	2.83405e-08	1.70883e-06
Toxoplasmosis	hsa05145	29	113	3.4466e-08	2.02239e-06
Endocytosis	hsa04144	45	244	5.33509e-08	2.93363e-06
FoxO signaling pathway	hsa04068	31	132	6.68005e-08	3.4831e-06
Tuberculosis	hsa05152	37	179	6.69291e-08	3.4831e-06
PD-L1 expression and PD-1 checkpoint pathway in cancer	hsa05235	25	89	6.88607e-08	3.52076e-06
@@Apoptosis	hsa04210	31	136	1.18576e-07	5.69621e-06
Oxytocin signaling pathway	hsa04921	33	153	1.43699e-07	6.55848e-06
Measles	hsa05162	31	138	1.56696e-07	7.0618e-06
Regulation of actin cytoskeleton	hsa04810	40	214	2.10205e-07	9.18911e-06
Pancreatic cancer	hsa05212	22	75	2.21192e-07	9.57368e-06
B cell receptor signaling pathway	hsa04662	23	82	2.3198e-07	9.99115e-06
Endocrine resistance	hsa01522	25	98	3.25031e-07	1.30956e-05
mTOR signaling pathway	hsa04150	32	153	3.9917e-07	1.52399e-05
Ribosome	hsa03010	32	153	3.9917e-07	1.52399e-05
Proteoglycans in cancer	hsa05205	38	203	4.04483e-07	1.53756e-05
Purine metabolism	hsa00230	29	130	4.39238e-07	1.64818e-05
ECM-receptor interaction	hsa04512	23	86	4.71744e-07	1.74028e-05
Non-small cell lung cancer	hsa05223	20	66	5.04682e-07	1.84621e-05
Human cytomegalovirus infection	hsa05163	40	225	6.51437e-07	2.33423e-05
Dilated cardiomyopathy (DCM)	hsa05414	24	96	7.5525e-07	2.68421e-05
Influenza A	hsa05164	33	167	8.05102e-07	2.83831e-05
Neurotrophin signaling pathway	hsa04722	27	119	8.14623e-07	2.86034e-05
TNF signaling pathway	hsa04668	26	112	8.93043e-07	3.11071e-05
Renal cell carcinoma	hsa05211	20	69	9.05648e-07	3.12968e-05
Colorectal cancer	hsa05210	22	86	1.55657e-06	5.21421e-05
Melanoma	hsa05218	20	72	1.57898e-06	5.24906e-05
Adrenergic signaling in cardiomyocytes	hsa04261	30	149	1.78974e-06	5.92716e-05
Platinum drug resistance	hsa01524	20	73	1.88897e-06	6.23219e-05
Epstein-Barr virus infection	hsa05169	36	201	1.98215e-06	6.51501e-05
Toll-like receptor signaling pathway	hsa04620	24	104	2.52583e-06	8.00122e-05
Glioma	hsa05214	20	75	2.68029e-06	8.3992e-05
Hypertrophic cardiomyopathy (HCM)	hsa05410	22	90	2.9395e-06	9.04933e-05
cAMP signaling pathway	hsa04024	37	214	2.96992e-06	9.11089e-05
Arrhythmogenic right ventricular cardiomyopathy (ARVC)	hsa05412	20	77	3.76132e-06	0.000113397
Th17 cell differentiation	hsa04659	24	107	3.85385e-06	0.000115788
Endometrial cancer	hsa05213	17	58	5.15655e-06	0.000146376
cGMP-PKG signaling pathway	hsa04022	31	167	5.25511e-06	0.000148211
Human immunodeficiency virus 1 infection	hsa05170	36	212	5.72187e-06	0.00015932
T cell receptor signaling pathway	hsa04660	23	103	6.4738e-06	0.00017855
Osteoclast differentiation	hsa04380	26	128	7.40004e-06	0.000202183
Jak-STAT signaling pathway	hsa04630	30	162	7.70364e-06	0.000209822
Bladder cancer	hsa05219	14	41	8.29563e-06	0.000222455
Chemokine signaling pathway	hsa04062	33	190	9.11765e-06	0.000240699
Cushing syndrome	hsa04934	29	155	9.13007e-06	0.000240699
Viral carcinogenesis	hsa05203	34	201	1.10118e-05	0.000282336
ErbB signaling pathway	hsa04012	20	85	1.31894e-05	0.00032947
Hepatocellular carcinoma	hsa05225	30	168	1.42904e-05	0.000351946
HIF-1 signaling pathway	hsa04066	23	109	1.43354e-05	0.000352063
Kaposi sarcoma-associated herpesvirus infection	hsa05167	32	186	1.46138e-05	0.000356895
NOD-like receptor signaling pathway	hsa04621	31	178	1.59944e-05	0.000385231
EGFR tyrosine kinase inhibitor resistance	hsa01521	19	79	1.65348e-05	0.000392835
Chagas disease (American trypanosomiasis)	hsa05142	22	103	1.8539e-05	0.000436891
C-type lectin receptor signaling pathway	hsa04625	22	104	2.10913e-05	0.000490428
Acute myeloid leukemia	hsa05221	17	66	2.1518e-05	0.000497704
Longevity regulating pathway	hsa04211	20	89	2.33877e-05	0.000524305
Breast cancer	hsa05224	27	147	2.43092e-05	0.000542182
Rap1 signaling pathway	hsa04015	34	210	2.45278e-05	0.000545665
Fluid shear stress and atherosclerosis	hsa05418	26	139	2.59606e-05	0.000570284
Parathyroid hormone synthesis, secretion and action	hsa04928	22	106	2.71642e-05	0.000591656
Insulin resistance	hsa04931	22	108	3.47633e-05	0.000732374
Th1 and Th2 cell differentiation	hsa04658	20	92	3.51767e-05	0.000739303
IL-17 signaling pathway	hsa04657	20	93	4.01482e-05	0.000829824
Prolactin signaling pathway	hsa04917	17	70	4.07387e-05	0.000836099
Insulin signaling pathway	hsa04910	25	137	5.23861e-05	0.00103156
Signaling pathways regulating pluripotency of stem cells	hsa04550	25	140	7.12062e-05	0.00132741
Gastric cancer	hsa05226	26	149	7.22134e-05	0.00134047
Vascular smooth muscle contraction	hsa04270	24	132	7.69482e-05	0.00141932
Long-term potentiation	hsa04720	16	67	8.05421e-05	0.00147627
Choline metabolism in cancer	hsa05231	20	99	8.54317e-05	0.00155287
Progesterone-mediated oocyte maturation	hsa04914	20	99	8.54317e-05	0.00155287
NF-kappa B signaling pathway	hsa04064	20	100	9.63082e-05	0.001729
Central carbon metabolism in cancer	hsa05230	16	69	0.000108311	0.00192226
@@Axon guidance	hsa04360	29	181	0.000109693	0.0019414
Ubiquitin mediated proteolysis	hsa04120	24	137	0.000127319	0.00217837
Apelin signaling pathway	hsa04371	24	137	0.000127319	0.00217837
Amoebiasis	hsa05146	19	95	0.000142333	0.00240699
Cholinergic synapse	hsa04725	21	112	0.000144505	0.00243431
Platelet activation	hsa04611	22	124	0.000203591	0.00318425
Leishmaniasis	hsa05140	16	74	0.000217019	0.00334049
Alzheimer disease	hsa05010	27	171	0.000228831	0.0035038
Sphingolipid signaling pathway	hsa04071	21	119	0.000299132	0.00436613
Adipocytokine signaling pathway	hsa04920	15	69	0.000321059	0.00460167
TGF-beta signaling pathway	hsa04350	18	94	0.000334646	0.00478074
Phospholipase D signaling pathway	hsa04072	24	148	0.000351766	0.00500894
Non-alcoholic fatty liver disease (NAFLD)	hsa04932	24	149	0.000383588	0.0053403
Phosphonate and phosphinate metabolism	hsa00440	5	6	0.000388664	0.00538525
Gap junction	hsa04540	17	88	0.000442672	0.00590882
Tight junction	hsa04530	26	170	0.00045578	0.00605992
Phagosome	hsa04145	24	152	0.000494701	0.0063917
Prion diseases	hsa05020	10	35	0.00052836	0.00668517
AGE-RAGE signaling pathway in diabetic complications	hsa04933	18	100	0.000638006	0.0077366
Protein processing in endoplasmic reticulum	hsa04141	25	165	0.000654433	0.00789201
Oocyte meiosis	hsa04114	21	128	0.000698005	0.00837127
Transcriptional misregulation in cancer	hsa05202	27	186	0.000732517	0.0086663
Estrogen signaling pathway	hsa04915	22	138	0.00074132	0.00870185
Thyroid cancer	hsa05216	10	37	0.000761274	0.00886596
Relaxin signaling pathway	hsa04926	21	130	0.000832357	0.00961334
Fc gamma R-mediated phagocytosis	hsa04666	17	94	0.000850235	0.00978106
Antifolate resistance	hsa01523	9	31	0.000904394	0.0102511
Dopaminergic synapse	hsa04728	21	131	0.000907511	0.0102511
Synaptic vesicle cycle	hsa04721	15	78	0.000975538	0.0108651
Type II diabetes mellitus	hsa04930	11	46	0.00100382	0.0110954
@@Cell cycle	hsa04110	20	124	0.00111094	0.0120358
Serotonergic synapse	hsa04726	19	115	0.00113765	0.0122948
Calcium signaling pathway	hsa04020	27	193	0.00119595	0.0127671
Legionellosis	hsa05134	12	55	0.00120131	0.0127774
Hippo signaling pathway	hsa04390	23	154	0.0012465	0.0131779
Cortisol synthesis and secretion	hsa04927	13	65	0.00152453	0.015356
Inflammatory bowel disease (IBD)	hsa05321	13	65	0.00152453	0.015356
Salmonella infection	hsa05132	15	83	0.00168122	0.0165715
@@Wnt signaling pathway	hsa04310	23	160	0.00194276	0.0183034
@@VEGF signaling pathway	hsa04370	12	59	0.00201612	0.0186753
Natural killer cell mediated cytotoxicity	hsa04650	20	131	0.00198939	0.0186753
Ras signaling pathway	hsa04014	30	232	0.00199814	0.0186753
Pertussis	hsa05133	14	76	0.00202193	0.0186753
Fc epsilon RI signaling pathway	hsa04664	13	68	0.00216498	0.0196412
Lysosome	hsa04142	19	123	0.00225986	0.0201818
Insulin secretion	hsa04911	15	86	0.00228004	0.0202011
ABC transporters	hsa02010	10	45	0.00267481	0.0229723
RNA transport	hsa03013	23	165	0.00275336	0.0232586
Circadian rhythm	hsa04710	8	31	0.0032165	0.0261113
Adherens junction	hsa04520	13	72	0.00334739	0.0269487
Bile secretion	hsa04976	13	72	0.00334739	0.0269487
p53 signaling pathway	hsa04115	13	72	0.00334739	0.0269487
Retrograde endocannabinoid signaling	hsa04723	21	148	0.00340835	0.027284
Regulation of lipolysis in adipocytes	hsa04923	11	55	0.00341401	0.027284
AMPK signaling pathway	hsa04152	18	120	0.00383185	0.0296215
Melanogenesis	hsa04916	16	101	0.0038831	0.0299911
Notch signaling pathway	hsa04330	10	48	0.00399668	0.0305342
@@Huntington disease	hsa05016	25	193	0.00440444	0.0328848
Necroptosis	hsa04217	22	162	0.00443143	0.033058
Homologous recombination	hsa03440	9	41	0.00460777	0.0336275
Glutamatergic synapse	hsa04724	17	114	0.00511868	0.0363044
Long-term depression	hsa04730	11	60	0.00604691	0.0406053
Longevity regulating pathway - multiple species	hsa04213	11	62	0.00746436	0.0475663
Aldosterone-regulated sodium reabsorption	hsa04960	8	37	0.00797062	0.0485877
Morphine addiction	hsa05032	14	91	0.00828665	0.0496147
GnRH signaling pathway	hsa04912	14	93	0.00973939	0.0561152
Bacterial invasion of epithelial cells	hsa05100	12	74	0.00982005	0.0561152
Protein export	hsa03060	6	23	0.00988818	0.0561152
Thiamine metabolism	hsa00730	5	16	0.00990343	0.0561152
Thermogenesis	hsa04714	27	231	0.0105786	0.0586923
Sulfur metabolism	hsa00920	4	10	0.0106325	0.0586923
Cell adhesion molecules (CAMs)	hsa04514	19	146	0.0114373	0.0623416
Vitamin digestion and absorption	hsa04977	6	24	0.0116926	0.0632602
Glycosaminoglycan biosynthesis - heparan sulfate / heparin	hsa00534	6	24	0.0116926	0.0632602
Autophagy - other	hsa04136	7	32	0.012097	0.0635987
Cardiac muscle contraction	hsa04260	13	86	0.0121004	0.0635987
Malaria	hsa05144	9	49	0.0122947	0.06429
Glucagon signaling pathway	hsa04922	15	106	0.0123096	0.0643293
Glycerophospholipid metabolism	hsa00564	14	97	0.0132391	0.0689623
Shigellosis	hsa05131	11	68	0.0132987	0.0689623
Endocrine and other factor-regulated calcium reabsorption	hsa04961	9	50	0.0136912	0.0698717
Cytokine-cytokine receptor interaction	hsa04060	32	294	0.0141127	0.0713632
Aldosterone synthesis and secretion	hsa04925	14	98	0.0142497	0.0720145
Renin secretion	hsa04924	11	69	0.0145367	0.0733801
mRNA surveillance pathway	hsa03015	13	91	0.0177596	0.0821979
Leukocyte transendothelial migration	hsa04670	15	112	0.0185351	0.0845342
Vasopressin-regulated water reabsorption	hsa04962	8	44	0.0186335	0.084542
Alanine, aspartate and glutamate metabolism	hsa00250	7	36	0.0202304	0.0910785
Glycosaminoglycan biosynthesis - chondroitin sulfate / dermatan sulfate	hsa00532	5	20	0.0208359	0.0928955
One carbon pool by folate	hsa00670	5	20	0.0208359	0.0928955
Pathogenic Escherichia coli infection	hsa05130	9	55	0.0224816	0.0973533
Biosynthesis of amino acids	hsa01230	11	75	0.0238605	0.100199
Hedgehog signaling pathway	hsa04340	8	47	0.0254135	0.105104
Hematopoietic cell lineage	hsa04640	13	97	0.0269531	0.109963
Cysteine and methionine metabolism	hsa00270	8	49	0.0307882	0.119583
GABAergic synapse	hsa04727	12	89	0.0315252	0.120315
Ferroptosis	hsa04216	7	40	0.031558	0.120315
Mannose type O-glycan biosynthesis	hsa00515	5	23	0.0328193	0.122991
Renin-angiotensin system	hsa04614	5	23	0.0328193	0.122991
Viral myocarditis	hsa05416	9	60	0.0347141	0.129648
Epithelial cell signaling in Helicobacter pylori infection	hsa05120	10	70	0.0348619	0.129709
Glycerolipid metabolism	hsa00561	9	61	0.0376198	0.135678
Spliceosome	hsa03040	16	135	0.0378334	0.136023
Apoptosis - multiple species	hsa04215	6	33	0.0391438	0.136023
Glycosylphosphatidylinositol (GPI)-anchor biosynthesis	hsa00563	5	25	0.0427774	0.146783
SNARE interactions in vesicular transport	hsa04130	6	34	0.043606	0.148865
Mineral absorption	hsa04978	8	53	0.0437623	0.148865
Cytosolic DNA-sensing pathway	hsa04623	9	63	0.0439184	0.148865
Fanconi anemia pathway	hsa03460	8	54	0.0474924	0.155833
Gastric acid secretion	hsa04971	10	75	0.0496554	0.159668
Mitophagy - animal	hsa04137	9	65	0.0508859	0.162779
Circadian entrainment	hsa04713	12	97	0.0518566	0.164031
Starch and sucrose metabolism	hsa00500	6	36	0.0534497	0.168158
Glycosphingolipid biosynthesis - lacto and neolacto series	hsa00601	5	27	0.0543646	0.170057
MicroRNAs in cancer	hsa05206	29	299	0.0598392	0.178429
Phototransduction	hsa04744	5	28	0.0607737	0.179873
Glycolysis / Gluconeogenesis	hsa00010	9	68	0.0626321	0.184997
Complement and coagulation cascades	hsa04610	10	79	0.0641379	0.189253
Protein digestion and absorption	hsa04974	11	90	0.064769	0.190794
Valine, leucine and isoleucine degradation	hsa00280	7	48	0.0653183	0.192347
Hippo signaling pathway - multiple species	hsa04392	5	29	0.0675918	0.193164
Lysine degradation	hsa00310	8	59	0.0692009	0.193164
Cocaine addiction	hsa05030	7	49	0.0706478	0.193164
RIG-I-like receptor signaling pathway	hsa04622	9	70	0.0713455	0.193164
Nicotinate and nicotinamide metabolism	hsa00760	5	30	0.0748157	0.200697
Pentose phosphate pathway	hsa00030	5	30	0.0748157	0.200697
Cholesterol metabolism	hsa04979	7	50	0.0762281	0.202184
Vibrio cholerae infection	hsa05110	7	50	0.0762281	0.202184
Glycine, serine and threonine metabolism	hsa00260	6	40	0.0768678	0.203283
Non-homologous end-joining	hsa03450	3	13	0.0820022	0.211931
RNA polymerase	hsa03020	5	31	0.0824405	0.211931
Other types of O-glycan biosynthesis	hsa00514	4	22	0.0857161	0.217959
Parkinson disease	hsa05012	15	142	0.0886948	0.221732
Base excision repair	hsa03410	5	33	0.0988653	0.23261
Oxidative phosphorylation	hsa00190	14	133	0.0993959	0.233796
Carbohydrate digestion and absorption	hsa04973	6	44	0.105211	0.246678
Amphetamine addiction	hsa05031	8	68	0.121354	0.264456
Pyrimidine metabolism	hsa00240	7	57	0.122197	0.26449
Rheumatoid arthritis	hsa05323	10	91	0.122466	0.26449
Folate biosynthesis	hsa00790	4	26	0.128561	0.274415
@@Nucleotide excision repair	hsa03420	6	47	0.129547	0.276184
Carbon metabolism	hsa01200	12	117	0.136127	0.280337
African trypanosomiasis	hsa05143	5	37	0.136145	0.280337
Peroxisome	hsa04146	9	83	0.145261	0.293905
Ovarian steroidogenesis	hsa04913	6	49	0.147136	0.296544
Other glycan degradation	hsa00511	3	18	0.153772	0.301849
N-Glycan biosynthesis	hsa00510	6	50	0.156315	0.301849
Steroid biosynthesis	hsa00100	3	19	0.169937	0.318628
Pantothenate and CoA biosynthesis	hsa00770	3	19	0.169937	0.318628
Basal cell carcinoma	hsa05217	7	63	0.170569	0.319675
Antigen processing and presentation	hsa04612	8	77	0.189224	0.342665
Taurine and hypotaurine metabolism	hsa00430	2	11	0.206318	0.360551
Glutathione metabolism	hsa00480	6	56	0.216126	0.377088
Staphylococcus aureus infection	hsa05150	7	68	0.216235	0.377204
Histidine metabolism	hsa00340	3	23	0.238577	0.399288
Taste transduction	hsa04742	8	83	0.241629	0.404241
@@Sphingolipid metabolism	hsa00600	5	47	0.249961	0.416587
Ether lipid metabolism	hsa00565	5	47	0.249961	0.416587
Phosphatidylinositol signaling system	hsa04070	9	99	0.271756	0.443525
Neuroactive ligand-receptor interaction	hsa04080	27	338	0.275614	0.447899
Inositol phosphate metabolism	hsa00562	7	74	0.275973	0.448315
Arginine and proline metabolism	hsa00330	5	50	0.287993	0.462089
Alcoholism	hsa05034	15	180	0.291203	0.467153
Maturity onset diabetes of the young	hsa04950	3	26	0.29263	0.467385
Glycosphingolipid biosynthesis - globo and isoglobo series	hsa00603	2	15	0.305258	0.475624
Salivary secretion	hsa04970	8	90	0.307908	0.475624
Collecting duct acid secretion	hsa04966	3	27	0.31086	0.475624
Ascorbate and aldarate metabolism	hsa00053	3	27	0.31086	0.475624
RNA degradation	hsa03018	7	79	0.328554	0.475624
Porphyrin and chlorophyll metabolism	hsa00860	4	42	0.352448	0.496663
Tryptophan metabolism	hsa00380	4	42	0.352448	0.496663
Selenocompound metabolism	hsa00450	2	17	0.35416	0.496663
2-Oxocarboxylic acid metabolism	hsa01210	2	18	0.378164	0.496663
Proteasome	hsa03050	4	45	0.397704	0.519964
Inflammatory mediator regulation of TRP channels	hsa04750	8	100	0.407572	0.519964
Viral protein interaction with cytokine and cytokine receptor	hsa04061	8	100	0.407572	0.519964
Fructose and mannose metabolism	hsa00051	3	33	0.419479	0.522139
beta-Alanine metabolism	hsa00410	3	33	0.419479	0.522139
Thyroid hormone synthesis	hsa04918	6	74	0.423083	0.526475
Pentose and glucuronate interconversions	hsa00040	3	34	0.437128	0.540414
@@Arginine biosynthesis	hsa00220	2	21	0.447675	0.543136
Amino sugar and nucleotide sugar metabolism	hsa00520	4	48	0.442396	0.543136
Sulfur relay system	hsa04122	1	8	0.454922	0.543136
Riboflavin metabolism	hsa00740	1	8	0.454922	0.543136
Ribosome biogenesis in eukaryotes	hsa03008	8	105	0.457691	0.546292
@@DNA replication	hsa03030	3	36	0.471778	0.559517
Tyrosine metabolism	hsa00350	3	36	0.471778	0.559517
Amyotrophic lateral sclerosis (ALS)	hsa05014	4	51	0.486035	0.566848
Primary immunodeficiency	hsa05340	3	37	0.488736	0.566848
@@Pyruvate metabolism	hsa00620	3	39	0.521821	0.588895
Autoimmune thyroid disease	hsa05320	4	53	0.514342	0.588895
Pancreatic secretion	hsa04972	7	98	0.53154	0.597487
Nicotine addiction	hsa05033	3	40	0.537917	0.603492
Graft-versus-host disease	hsa05332	3	41	0.553698	0.6131
Drug metabolism - cytochrome P450	hsa00982	5	72	0.569216	0.628445
Type I diabetes mellitus	hsa04940	3	43	0.584272	0.635596
Glyoxylate and dicarboxylate metabolism	hsa00630	2	30	0.626426	0.66856
Citrate cycle (TCA cycle)	hsa00020	2	30	0.626426	0.66856
Glycosaminoglycan biosynthesis - keratan sulfate	hsa00533	1	14	0.63631	0.672785
@@Arachidonic acid metabolism	hsa00590	4	63	0.643298	0.678942
Galactose metabolism	hsa00052	2	31	0.643256	0.678942
Mucin type O-glycan biosynthesis	hsa00512	2	31	0.643256	0.678942
Drug metabolism - other enzymes	hsa00983	5	79	0.646862	0.682621
Glycosphingolipid biosynthesis - ganglio series	hsa00604	1	15	0.66003	0.690846
Aminoacyl-tRNA biosynthesis	hsa00970	4	66	0.677268	0.707957
Retinol metabolism	hsa00830	4	67	0.688076	0.715151
Primary bile acid biosynthesis	hsa00120	1	17	0.70293	0.726616
Phenylalanine metabolism	hsa00360	1	17	0.70293	0.726616
Glycosaminoglycan degradation	hsa00531	1	19	0.740419	0.75962
Allograft rejection	hsa05330	2	38	0.744623	0.763575
Fat digestion and absorption	hsa04975	2	41	0.779898	0.79527
Steroid hormone biosynthesis	hsa00140	3	60	0.787213	0.802103
Mismatch repair	hsa03430	1	23	0.801805	0.814096
Proximal tubule bicarbonate reclamation	hsa04964	1	23	0.801805	0.814096
Fatty acid degradation	hsa00071	2	44	0.810822	0.822869
Chemical carcinogenesis	hsa05204	4	82	0.819801	0.830921
alpha-Linolenic acid metabolism	hsa00592	1	25	0.82682	0.837064
Olfactory transduction	hsa04740	26	448	0.844392	0.853273
Fatty acid elongation	hsa00062	1	27	0.848678	0.85701
Biosynthesis of unsaturated fatty acids	hsa01040	1	27	0.848678	0.85701
Intestinal immune network for IgA production	hsa04672	2	49	0.853807	0.86199
Linoleic acid metabolism	hsa00591	1	29	0.867779	0.874783
Asthma	hsa05310	1	31	0.884469	0.890991
Metabolism of xenobiotics by cytochrome P450	hsa00980	3	76	0.895682	0.901767
Systemic lupus erythematosus	hsa05322	6	133	0.896366	0.902352
Propanoate metabolism	hsa00640	1	34	0.90564	0.910849
Basal transcription factors	hsa03022	1	45	0.955085	0.958263
PPAR signaling pathway	hsa03320	2	76	0.966609	0.968936
Fatty acid metabolism	hsa01212	1	57	0.98002	0.981817

## Sheet: Table S5
Supplementary Table S5. KEGG enriched pathways of down-regulated genes in CSF of five patients compared to negative control
Pathway Name	ID in KEGG database	Input Gene Number	Background Gene Number	p-value	q-value
Thyroid hormone synthesis	hsa04918	18	74	1.48497e-06	0.000460341
Ubiquitin mediated proteolysis	hsa04120	24	137	4.95403e-06	0.000767874
mRNA surveillance pathway	hsa03015	18	91	1.78235e-05	0.00124842
Metabolic pathways	hsa01100	121	1433	1.97704e-05	0.00124842
Huntington disease	hsa05016	28	193	2.01358e-05	0.00124842
Glutamatergic synapse	hsa04724	20	114	2.89739e-05	0.00149698
cGMP-PKG signaling pathway	hsa04022	25	167	3.452e-05	0.00152874
Salivary secretion	hsa04970	17	90	5.01908e-05	0.00194489
Focal adhesion	hsa04510	27	199	7.83566e-05	0.00269895
Pancreatic secretion	hsa04972	17	98	0.000126164	0.00391108
Oxytocin signaling pathway	hsa04921	22	153	0.000166264	0.00465304
RNA transport	hsa03013	23	165	0.000180118	0.00465304
Herpes simplex virus 1 infection	hsa05168	49	492	0.000228904	0.00545847
Axon guidance	hsa04360	24	181	0.000258414	0.00554007
Calcium signaling pathway	hsa04020	25	193	0.000268068	0.00554007
Adrenergic signaling in cardiomyocytes	hsa04261	21	149	0.00029472	0.0057102
Pathways in cancer	hsa05200	51	530	0.000362491	0.00661013
Gastric acid secretion	hsa04971	13	75	0.000762354	0.0131294
Aldosterone synthesis and secretion	hsa04925	15	98	0.000980382	0.0157794
Hippo signaling pathway	hsa04390	20	154	0.00101803	0.0157794
Human papillomavirus infection	hsa05165	34	330	0.00114716	0.0169342
Long-term depression	hsa04730	11	60	0.00127244	0.0173205
Melanogenesis	hsa04916	15	101	0.00128507	0.0173205
Tight junction	hsa04530	21	170	0.00136456	0.0176256
Wnt signaling pathway	hsa04310	20	160	0.00154266	0.019129
Mineral absorption	hsa04978	10	53	0.00172857	0.0206098
PI3K-Akt signaling pathway	hsa04151	35	354	0.00185668	0.0209469
Oocyte meiosis	hsa04114	17	128	0.00189198	0.0209469
ECM-receptor interaction	hsa04512	13	86	0.00228912	0.0244699
Arrhythmogenic right ventricular cardiomyopathy (ARVC)	hsa05412	12	77	0.00265558	0.027441
Cholinergic synapse	hsa04725	15	112	0.00316222	0.0298299
Protein digestion and absorption	hsa04974	13	90	0.00325692	0.0298299
Platelet activation	hsa04611	16	124	0.0032768	0.0298299
Retrograde endocannabinoid signaling	hsa04723	18	148	0.00335824	0.0298299
Renin secretion	hsa04924	11	69	0.0033679	0.0298299
Cholesterol metabolism	hsa04979	9	50	0.003815	0.0328514
Parathyroid hormone synthesis, secretion and action	hsa04928	14	106	0.00476278	0.0388543
Glucagon signaling pathway	hsa04922	14	106	0.00476278	0.0388543
Cushing syndrome	hsa04934	18	155	0.00518945	0.0401363
Basal cell carcinoma	hsa05217	10	63	0.00520287	0.0401363
Dilated cardiomyopathy (DCM)	hsa05414	13	96	0.00530834	0.0401363
AMPK signaling pathway	hsa04152	15	120	0.00562114	0.0406847
Vascular smooth muscle contraction	hsa04270	16	132	0.00564336	0.0406847
Insulin secretion	hsa04911	12	86	0.00587084	0.0413627
Basal transcription factors	hsa03022	8	45	0.00664729	0.0457924
GABAergic synapse	hsa04727	12	89	0.00745109	0.0500605
Long-term potentiation	hsa04720	10	67	0.00758981	0.0500605
Cytokine-cytokine receptor interaction	hsa04060	28	294	0.00781264	0.0503776
Regulation of actin cytoskeleton	hsa04810	22	214	0.00796291	0.0503776
Hedgehog signaling pathway	hsa04340	8	47	0.00831745	0.050557
Ether lipid metabolism	hsa00565	8	47	0.00831745	0.050557
Thermogenesis	hsa04714	23	231	0.00946844	0.0564465
Peroxisome	hsa04146	11	83	0.0113207	0.0653656
Endocrine and other factor-regulated calcium reabsorption	hsa04961	8	50	0.0113863	0.0653656
Rap1 signaling pathway	hsa04015	21	210	0.0122178	0.0688639
Amyotrophic lateral sclerosis (ALS)	hsa05014	8	51	0.0125739	0.0696056
Circadian entrainment	hsa04713	12	97	0.0133161	0.0714293
Human immunodeficiency virus 1 infection	hsa05170	21	212	0.0133642	0.0714293
Neuroactive ligand-receptor interaction	hsa04080	30	338	0.0142454	0.0748489
PPAR signaling pathway	hsa03320	10	76	0.0159765	0.082545
Endocytosis	hsa04144	23	244	0.0163933	0.0826906
Cortisol synthesis and secretion	hsa04927	9	65	0.0165381	0.0826906
Fatty acid degradation	hsa00071	7	44	0.0178542	0.0878541
Synaptic vesicle cycle	hsa04721	10	78	0.0185271	0.0889706
Hypertrophic cardiomyopathy (HCM)	hsa05410	11	90	0.0186551	0.0889706
ABC transporters	hsa02010	7	45	0.0197116	0.0925847
Amphetamine addiction	hsa05031	9	68	0.0209761	0.0970536
Relaxin signaling pathway	hsa04926	14	130	0.0217507	0.0991574
Alanine, aspartate and glutamate metabolism	hsa00250	6	36	0.0229245	0.0998317
Dopaminergic synapse	hsa04728	14	131	0.0229371	0.0998317
Human cytomegalovirus infection	hsa05163	21	225	0.0230371	0.0998317
Primary bile acid biosynthesis	hsa00120	4	17	0.0231867	0.0998317
Alzheimer disease	hsa05010	17	171	0.0235153	0.0998597
Thyroid hormone signaling pathway	hsa04919	13	119	0.024002	0.0999225
TGF-beta signaling pathway	hsa04350	11	94	0.0241748	0.0999225
Cell adhesion molecules (CAMs)	hsa04514	15	146	0.0253294	0.101093
Thyroid cancer	hsa05216	6	37	0.025479	0.101093
Aldosterone-regulated sodium reabsorption	hsa04960	6	37	0.025479	0.101093
cAMP signaling pathway	hsa04024	20	214	0.0257623	0.101093
2-Oxocarboxylic acid metabolism	hsa01210	4	18	0.0271747	0.105302
Bile secretion	hsa04976	9	72	0.028145	0.107716
Proteoglycans in cancer	hsa05205	19	203	0.0288284	0.107953
Butanoate metabolism	hsa00650	5	28	0.0291684	0.107953
Gastric cancer	hsa05226	15	149	0.0292517	0.107953
Human T-cell leukemia virus 1 infection	hsa05166	20	219	0.0312762	0.114066
Nicotine addiction	hsa05033	6	40	0.0342543	0.123475
Taurine and hypotaurine metabolism	hsa00430	3	11	0.0352956	0.125766
MAPK signaling pathway	hsa04010	25	295	0.0366439	0.129086
Longevity regulating pathway	hsa04211	10	89	0.0381051	0.132297
Hepatitis C	hsa05160	15	155	0.0384088	0.132297
Antifolate resistance	hsa01523	5	31	0.0406891	0.135896
Circadian rhythm	hsa04710	5	31	0.0406891	0.135896
Chagas disease (American trypanosomiasis)	hsa05142	11	103	0.0407687	0.135896
Morphine addiction	hsa05032	10	91	0.0427915	0.141121
Other types of O-glycan biosynthesis	hsa00514	4	22	0.0470013	0.153373
Small cell lung cancer	hsa05222	10	93	0.0478554	0.154533
beta-Alanine metabolism	hsa00410	5	33	0.0497015	0.15884
Amoebiasis	hsa05146	10	95	0.0533064	0.168622
NOD-like receptor signaling pathway	hsa04621	16	178	0.0555705	0.174009
Glycerophospholipid metabolism	hsa00564	10	97	0.0591528	0.180638
Vitamin digestion and absorption	hsa04977	4	24	0.0592524	0.180638
Cell cycle	hsa04110	12	124	0.0594358	0.180638
Estrogen signaling pathway	hsa04915	13	138	0.0601106	0.180915
Nucleotide excision repair	hsa03420	6	47	0.0616249	0.18369
Hepatocellular carcinoma	hsa05225	15	168	0.064949	0.188703
Starch and sucrose metabolism	hsa00500	5	36	0.0652446	0.188703
Tyrosine metabolism	hsa00350	5	36	0.0652446	0.188703
Cardiac muscle contraction	hsa04260	9	86	0.0663097	0.188703
Valine, leucine and isoleucine degradation	hsa00280	6	48	0.0663502	0.188703
Inflammatory mediator regulation of TRP channels	hsa04750	10	100	0.0686778	0.191803
AGE-RAGE signaling pathway in diabetic complications	hsa04933	10	100	0.0686778	0.191803
Maturity onset diabetes of the young	hsa04950	4	26	0.0730295	0.201845
Gap junction	hsa04540	9	88	0.0735758	0.201845
Biosynthesis of amino acids	hsa01230	8	75	0.0743237	0.202108
Purine metabolism	hsa00230	12	130	0.0768383	0.207129
Glycosphingolipid biosynthesis - lacto and neolacto series	hsa00601	4	27	0.080474	0.21506
Cellular senescence	hsa04218	14	160	0.0817738	0.216666
Rheumatoid arthritis	hsa05323	9	91	0.08536	0.223688
Breast cancer	hsa05224	13	147	0.0858672	0.223688
Sphingolipid signaling pathway	hsa04071	11	119	0.0869432	0.224026
Nitrogen metabolism	hsa00910	3	17	0.0874425	0.224026
Phospholipase D signaling pathway	hsa04072	13	148	0.0890991	0.226081
Ferroptosis	hsa04216	5	40	0.089703	0.226081
Spliceosome	hsa03040	12	135	0.0935838	0.23264
GnRH signaling pathway	hsa04912	9	93	0.0938064	0.23264
Linoleic acid metabolism	hsa00591	4	29	0.0964308	0.235809
Apoptosis	hsa04210	12	136	0.0971799	0.235809
Protein processing in endoplasmic reticulum	hsa04141	14	165	0.0973663	0.235809
Fc gamma R-mediated phagocytosis	hsa04666	9	94	0.098206	0.235999
HIF-1 signaling pathway	hsa04066	10	109	0.102799	0.245135
Nicotinate and nicotinamide metabolism	hsa00760	4	30	0.104922	0.248289
Pantothenate and CoA biosynthesis	hsa00770	3	19	0.109359	0.255531
Adipocytokine signaling pathway	hsa04920	7	69	0.109631	0.255531
Taste transduction	hsa04742	8	83	0.111658	0.25807
Signaling pathways regulating pluripotency of stem cells	hsa04550	12	140	0.112385	0.25807
Galactose metabolism	hsa00052	4	31	0.11374	0.25926
Leukocyte transendothelial migration	hsa04670	10	112	0.116019	0.26071
Fatty acid metabolism	hsa01212	6	57	0.117956	0.26071
Pyrimidine metabolism	hsa00240	6	57	0.117956	0.26071
Carbohydrate digestion and absorption	hsa04973	5	44	0.11823	0.26071
Transcriptional misregulation in cancer	hsa05202	15	186	0.118581	0.26071
Ras signaling pathway	hsa04014	18	232	0.120666	0.261346
Phosphatidylinositol signaling system	hsa04070	9	99	0.121943	0.261346
Progesterone-mediated oocyte maturation	hsa04914	9	99	0.121943	0.261346
ErbB signaling pathway	hsa04012	8	85	0.122335	0.261346
Osteoclast differentiation	hsa04380	11	128	0.123086	0.261346
NF-kappa B signaling pathway	hsa04064	9	100	0.127031	0.267889
Platinum drug resistance	hsa01524	7	73	0.133567	0.279769
SNARE interactions in vesicular transport	hsa04130	4	34	0.14202	0.293753
Jak-STAT signaling pathway	hsa04630	13	162	0.142139	0.293753
Terpenoid backbone biosynthesis	hsa00900	3	22	0.145635	0.297423
Glycerolipid metabolism	hsa00561	6	61	0.145833	0.297423
Notch signaling pathway	hsa04330	5	48	0.150462	0.304857
Ribosome biogenesis in eukaryotes	hsa03008	9	105	0.154112	0.310225
Mannose type O-glycan biosynthesis	hsa00515	3	23	0.1585	0.314037
Proximal tubule bicarbonate reclamation	hsa04964	3	23	0.1585	0.314037
Cocaine addiction	hsa05030	5	49	0.159045	0.314037
Arachidonic acid metabolism	hsa00590	6	63	0.160796	0.315485
Insulin signaling pathway	hsa04910	11	137	0.166364	0.32233
Apelin signaling pathway	hsa04371	11	137	0.166364	0.32233
N-Glycan biosynthesis	hsa00510	5	50	0.167821	0.323134
Measles	hsa05162	11	138	0.171585	0.325129
Insulin resistance	hsa04931	9	108	0.171608	0.325129
Lysosome	hsa04142	10	123	0.172003	0.325129
alpha-Linolenic acid metabolism	hsa00592	3	25	0.185189	0.347931
Hematopoietic cell lineage	hsa04640	8	97	0.196633	0.367206
Shigellosis	hsa05131	6	68	0.200853	0.37284
Renal cell carcinoma	hsa05211	6	69	0.209272	0.386156
Biosynthesis of unsaturated fatty acids	hsa01040	3	27	0.212938	0.390596
RIG-I-like receptor signaling pathway	hsa04622	6	70	0.217812	0.397187
Glutathione metabolism	hsa00480	5	56	0.224044	0.404458
FoxO signaling pathway	hsa04068	10	132	0.225623	0.404458
Colorectal cancer	hsa05210	7	86	0.226356	0.404458
Phototransduction	hsa04744	3	28	0.227131	0.404458
Glycosphingolipid biosynthesis - ganglio series	hsa00604	2	15	0.228323	0.404458
Oxidative phosphorylation	hsa00190	10	133	0.23195	0.408548
Adherens junction	hsa04520	6	72	0.235233	0.409675
p53 signaling pathway	hsa04115	6	72	0.235233	0.409675
Hippo signaling pathway - multiple species	hsa04392	3	29	0.241495	0.418231
C-type lectin receptor signaling pathway	hsa04625	8	104	0.246808	0.425058
Thiamine metabolism	hsa00730	2	16	0.248408	0.425451
Vasopressin-regulated water reabsorption	hsa04962	4	44	0.251604	0.428557
Glyoxylate and dicarboxylate metabolism	hsa00630	3	30	0.256001	0.431306
Citrate cycle (TCA cycle)	hsa00020	3	30	0.256001	0.431306
mTOR signaling pathway	hsa04150	11	153	0.258381	0.432962
Proteasome	hsa03050	4	45	0.26346	0.4391
Chronic myeloid leukemia	hsa05220	6	76	0.271245	0.449658
Type II diabetes mellitus	hsa04930	4	46	0.275417	0.454145
Caffeine metabolism	hsa00232	1	5	0.279854	0.459019
Autophagy - other	hsa04136	3	32	0.285329	0.46127
Chemokine signaling pathway	hsa04062	13	190	0.286628	0.46127
Sphingolipid metabolism	hsa00600	4	47	0.28746	0.46127
Other glycan degradation	hsa00511	2	18	0.288665	0.46127
Fatty acid biosynthesis	hsa00061	2	18	0.288665	0.46127
Parkinson disease	hsa05012	10	142	0.291569	0.46352
RNA degradation	hsa03018	6	79	0.299072	0.468243
Complement and coagulation cascades	hsa04610	6	79	0.299072	0.468243
EGFR tyrosine kinase inhibitor resistance	hsa01521	6	79	0.299072	0.468243
Autophagy - animal	hsa04140	9	128	0.307163	0.478149
TNF signaling pathway	hsa04668	8	112	0.308483	0.478149
Ovarian steroidogenesis	hsa04913	4	49	0.311747	0.480804
Propanoate metabolism	hsa00640	3	34	0.314904	0.483268
Prostate cancer	hsa05215	7	97	0.31767	0.485111
Chemical carcinogenesis	hsa05204	6	82	0.3274	0.497519
Serotonergic synapse	hsa04726	8	115	0.332427	0.502695
Choline metabolism in cancer	hsa05231	7	99	0.334997	0.504121
Epstein-Barr virus infection	hsa05169	13	201	0.352985	0.528625
Fanconi anemia pathway	hsa03460	4	54	0.373002	0.555917
Yersinia infection	hsa05135	8	121	0.381064	0.563977
Pathogenic Escherichia coli infection	hsa05130	4	55	0.385244	0.563977
Regulation of lipolysis in adipocytes	hsa04923	4	55	0.385244	0.563977
Pyruvate metabolism	hsa00620	3	39	0.3887	0.563977
Riboflavin metabolism	hsa00740	1	8	0.388885	0.563977
Fluid shear stress and atherosclerosis	hsa05418	9	139	0.390171	0.563977
Drug metabolism - cytochrome P450	hsa00982	5	72	0.391145	0.563977
Glycine, serine and threonine metabolism	hsa00260	3	40	0.403273	0.578772
Homologous recombination	hsa03440	3	41	0.417745	0.596778
Endometrial cancer	hsa05213	4	58	0.421741	0.598922
Glioma	hsa05214	5	75	0.423109	0.598922
Porphyrin and chlorophyll metabolism	hsa00860	3	42	0.432098	0.600343
Tryptophan metabolism	hsa00380	3	42	0.432098	0.600343
Pertussis	hsa05133	5	76	0.433701	0.600343
VEGF signaling pathway	hsa04370	4	59	0.433796	0.600343
Lysine degradation	hsa00310	4	59	0.433796	0.600343
Hepatitis B	hsa05161	10	163	0.44117	0.607834
Viral myocarditis	hsa05416	4	60	0.445781	0.61147
Synthesis and degradation of ketone bodies	hsa00072	1	10	0.452242	0.614891
Sulfur metabolism	hsa00920	1	10	0.452242	0.614891
Fatty acid elongation	hsa00062	2	27	0.461772	0.620651
Collecting duct acid secretion	hsa04966	2	27	0.461772	0.620651
Natural killer cell mediated cytotoxicity	hsa04650	8	131	0.462485	0.620651
Olfactory transduction	hsa04740	26	448	0.466545	0.6234
Kaposi sarcoma-associated herpesvirus infection	hsa05167	11	186	0.479679	0.636003
Endocrine resistance	hsa01522	6	98	0.48008	0.636003
Carbon metabolism	hsa01200	7	117	0.492206	0.649293
B cell receptor signaling pathway	hsa04662	5	82	0.496135	0.651703
Viral protein interaction with cytokine and cytokine receptor	hsa04061	6	100	0.498663	0.65226
Salmonella infection	hsa05132	5	83	0.5063	0.659466
Neurotrophin signaling pathway	hsa04722	7	119	0.509203	0.660472
Aminoacyl-tRNA biosynthesis	hsa00970	4	66	0.515733	0.666156
Retinol metabolism	hsa00830	4	67	0.526998	0.676642
Cysteine and methionine metabolism	hsa00270	3	49	0.528217	0.676642
Mucin type O-glycan biosynthesis	hsa00512	2	31	0.530628	0.676933
Non-homologous end-joining	hsa03450	1	13	0.535183	0.679946
Staphylococcus aureus infection	hsa05150	4	68	0.538134	0.680904
Arginine and proline metabolism	hsa00330	3	50	0.541206	0.682007
Prolactin signaling pathway	hsa04917	4	70	0.559997	0.699996
Epithelial cell signaling in Helicobacter pylori infection	hsa05120	4	70	0.559997	0.699996
PD-L1 expression and PD-1 checkpoint pathway in cancer	hsa05235	5	89	0.565393	0.703903
Pentose and glucuronate interconversions	hsa00040	2	34	0.578179	0.714416
Viral carcinogenesis	hsa05203	11	201	0.578446	0.714416
Glycosphingolipid biosynthesis - globo and isoglobo series	hsa00603	1	15	0.583379	0.717649
Prion diseases	hsa05020	2	35	0.593224	0.723294
Th1 and Th2 cell differentiation	hsa04658	5	92	0.593544	0.723294
Influenza A	hsa05164	9	167	0.597208	0.723294
Non-alcoholic fatty liver disease (NAFLD)	hsa04932	8	149	0.601251	0.723294
Inositol phosphate metabolism	hsa00562	4	74	0.601968	0.723294
Bacterial invasion of epithelial cells	hsa05100	4	74	0.601968	0.723294
DNA replication	hsa03030	2	36	0.607863	0.727557
Pancreatic cancer	hsa05212	4	75	0.612073	0.72978
Metabolism of xenobiotics by cytochrome P450	hsa00980	4	76	0.622019	0.73298
Primary immunodeficiency	hsa05340	2	37	0.622097	0.73298
African trypanosomiasis	hsa05143	2	37	0.622097	0.73298
Phenylalanine metabolism	hsa00360	1	17	0.626579	0.73298
Selenocompound metabolism	hsa00450	1	17	0.626579	0.73298
Antigen processing and presentation	hsa04612	4	77	0.631802	0.73631
Drug metabolism - other enzymes	hsa00983	4	79	0.650871	0.755693
Steroid hormone biosynthesis	hsa00140	3	60	0.658853	0.762107
Glycosaminoglycan degradation	hsa00531	1	19	0.665302	0.766705
Graft-versus-host disease	hsa05332	2	41	0.67503	0.775035
Longevity regulating pathway - multiple species	hsa04213	3	62	0.679573	0.777372
Glycosaminoglycan biosynthesis - chondroitin sulfate / dermatan sulfate	hsa00532	1	20	0.683131	0.778569
T cell receptor signaling pathway	hsa04660	5	103	0.687411	0.780178
Cytosolic DNA-sensing pathway	hsa04623	3	63	0.689577	0.780178
Type I diabetes mellitus	hsa04940	2	43	0.699151	0.786244
Arginine biosynthesis	hsa00220	1	21	0.700011	0.786244
Mitophagy - animal	hsa04137	3	65	0.708874	0.790471
Inflammatory bowel disease (IBD)	hsa05321	3	65	0.708874	0.790471
Th17 cell differentiation	hsa04659	5	107	0.717633	0.795118
Non-small cell lung cancer	hsa05223	3	66	0.718171	0.795118
Renin-angiotensin system	hsa04614	1	23	0.731122	0.798056
Histidine metabolism	hsa00340	1	23	0.731122	0.798056
Mismatch repair	hsa03430	1	23	0.731122	0.798056
Protein export	hsa03060	1	23	0.731122	0.798056
Amino sugar and nucleotide sugar metabolism	hsa00520	2	48	0.75298	0.819031
Intestinal immune network for IgA production	hsa04672	2	49	0.762693	0.826695
Melanoma	hsa05218	3	72	0.76915	0.83079
Vibrio cholerae infection	hsa05110	2	50	0.772072	0.831049
Tuberculosis	hsa05152	8	179	0.783812	0.835527
Ascorbate and aldarate metabolism	hsa00053	1	27	0.784003	0.835527
MicroRNAs in cancer	hsa05206	14	299	0.784318	0.835527
Autoimmune thyroid disease	hsa05320	2	53	0.798288	0.847498
Necroptosis	hsa04217	7	162	0.801053	0.847531
Asthma	hsa05310	1	31	0.826487	0.871466
Toll-like receptor signaling pathway	hsa04620	4	104	0.832965	0.875319
Fructose and mannose metabolism	hsa00051	1	33	0.844486	0.88145
Apoptosis - multiple species	hsa04215	1	33	0.844486	0.88145
Phagosome	hsa04145	6	152	0.851414	0.885699
Acute myeloid leukemia	hsa05221	2	66	0.883354	0.914403
IL-17 signaling pathway	hsa04657	3	93	0.891291	0.914403
Glycolysis / Gluconeogenesis	hsa00010	2	68	0.893022	0.914403
Fc epsilon RI signaling pathway	hsa04664	2	68	0.893022	0.914403
Central carbon metabolism in cancer	hsa05230	2	69	0.897571	0.914403
Bladder cancer	hsa05219	1	41	0.899654	0.914403
Fat digestion and absorption	hsa04975	1	41	0.899654	0.914403
Leishmaniasis	hsa05140	2	74	0.917729	0.929726
Alcoholism	hsa05034	6	180	0.934791	0.943925
Toxoplasmosis	hsa05145	3	113	0.950069	0.956239
Ribosome	hsa03010	4	153	0.970261	0.973401
Systemic lupus erythematosus	hsa05322	1	133	0.999353	0.999353

## Sheet: Table S6
Supplementary Table S6. Monocytes DEG of scRNAseq in CSF between GAE and Negative control (IIH, MS)
Group	Geneid	p-value	Average log2FoldChange	q-value
Monocytes	ATP6V0C	2.83743e-227	2.17234	3.93069e-223
	EEF1G	2.39957e-202	3.85843	3.32412e-198
	GNG10	5.29512e-192	1.42396	7.33533e-188
	TRAPPC5	4.442e-180	1.5601	6.1535e-176
	FLT3	4.74967e-170	1.08306	6.57971e-166
	UBE2V1	1.17017e-155	1.07987	1.62103e-151
	IL10RB	1.84476e-152	1.00304	2.55555e-148
	MRPS24	8.25666e-152	0.874967	1.1438e-147
	TAF10	4.40833e-142	1.37358	6.10685e-138
	NME2	2.08129e-140	2.7274	2.8832e-136
	MT-ATP8	2.33011e-133	0.859949	3.22791e-129
	CDK2AP1	1.17957e-130	0.851566	1.63406e-126
	SAP30	1.31581e-130	1.50917	1.82279e-126
	GABARAP	1.62023e-126	2.96545	2.24451e-122
	FCN1	4.41737e-122	2.86138	6.11939e-118
	C18orf32	2.65446e-121	1.07491	3.67722e-117
	CD1D	1.12178e-118	0.743602	1.554e-114
	RNASEK	2.28567e-116	2.22503	3.16634e-112
	VCAN	7.86854e-114	4.07773	1.09003e-109
	NDUFA7	8.22198e-113	0.799897	1.13899e-108
	CALHM6	8.59487e-111	2.27784	1.19065e-106
	PAGR1	2.08122e-109	0.568622	2.88311e-105
	MAP2K2	4.71002e-107	0.977751	6.52479e-103
	FRAT2	7.60391e-106	0.640406	1.05337e-101
	DDX39B	5.24199e-104	0.855912	7.26174e-100
	RAD50	1.70149e-100	0.604106	2.35707e-96
	AHR	7.96095e-98	1.4546	1.10283e-93
	EHBP1L1	1.59714e-97	0.754688	2.21252e-93
	GIMAP5	4.66733e-97	1.12842	6.46565e-93
	POLD4	6.63575e-97	1.03561	9.1925e-93
	FAM89B	1.49086e-96	0.764672	2.06529e-92
	CCR2	2.29949e-96	1.1498	3.18549e-92
	ALDH1A1	3.99909e-95	1.10126	5.53995e-91
	C17orf49	1.15032e-92	0.743954	1.59354e-88
	GNL3L	5.94532e-92	0.609432	8.23605e-88
	HIPK2	5.27914e-91	1.02533	7.31319e-87
	PGP	4.84304e-89	0.514653	6.70907e-85
	PPP1R14B	1.60527e-86	0.953847	2.22378e-82
	SNHG25	8.70836e-86	0.590515	1.20637e-81
	BRI3	4.74905e-85	2.53948	6.57886e-81
	IGFLR1	1.07769e-84	0.882372	1.49293e-80
	PSMA6	3.78814e-84	1.19484	5.24771e-80
	ZDHHC20	1.58251e-83	0.652446	2.19225e-79
	UBE2M	1.05518e-82	0.556423	1.46174e-78
	SRM	4.8731e-81	0.65113	6.7507e-77
	JDP2	7.23202e-81	0.958456	1.00185e-76
	CHPT1	2.84674e-79	0.735929	3.94359e-75
	NMT1	4.6834e-79	0.808533	6.48792e-75
	HIST2H2AC	1.02846e-78	0.868818	1.42473e-74
	ANKHD1	1.25022e-77	0.737962	1.73192e-73
	COX16	1.75263e-77	0.779809	2.42791e-73
	PSTPIP2	2.31942e-77	1.51785	3.21309e-73
	ITPRIPL2	3.36825e-77	0.949821	4.66604e-73
	AGFG1	4.0418e-77	1.0292	5.5991e-73
	FKBP5	8.07602e-77	1.89941	1.11877e-72
	IFIH1	1.24059e-76	0.635562	1.7186e-72
	SIRPB1	3.87574e-75	0.550305	5.36907e-71
	NPTN	6.52811e-75	0.607352	9.0434e-71
	ECI1	3.23368e-74	0.541374	4.47961e-70
	MPEG1	4.98322e-73	1.39641	6.90325e-69
	MX2	7.77138e-73	1.25256	1.07657e-68
	APOL6	2.0052e-72	1.63699	2.7778e-68
	SIPA1	5.12445e-72	0.617621	7.0989e-68
	PTEN	6.3953e-72	1.16133	8.8594e-68
	SLAMF8	6.7749e-72	0.592386	9.38528e-68
	CD36	6.8127e-72	0.862945	9.43763e-68
	LMO2	8.10598e-72	1.15246	1.12292e-67
	MBD2	1.82757e-71	0.896303	2.53173e-67
	TET3	2.86402e-71	0.555868	3.96753e-67
	IGF2R	6.71046e-71	0.722575	9.29601e-67
	SLC30A1	7.41717e-71	0.592745	1.0275e-66
	CEBPB	1.21434e-70	2.41048	1.68223e-66
	PTPRA	4.69662e-70	0.58507	6.50622e-66
	IER5	7.80894e-70	1.03293	1.08177e-65
	AOAH	1.25584e-68	1.01524	1.73971e-64
	GM2A	7.39283e-68	0.675456	1.02413e-63
	GBP1	9.19511e-68	1.52163	1.2738e-63
	RGS18	1.47227e-67	0.989077	2.03954e-63
	MAN2B1	2.84705e-67	0.746498	3.94402e-63
	SARNP	1.12837e-66	0.549169	1.56313e-62
	EIF4G3	2.75934e-66	0.710194	3.82251e-62
	SEMA4D	4.27856e-66	0.686247	5.92709e-62
	BACH1	1.47666e-65	0.841639	2.04562e-61
	PARP9	3.10514e-65	0.988954	4.30155e-61
	GALNT1	3.37107e-65	0.679676	4.66994e-61
	PSIP1	9.64003e-65	0.748647	1.33543e-60
	ACSL4	1.34433e-64	0.850627	1.8623e-60
	HSD17B4	1.38064e-64	0.627581	1.9126e-60
	CDV3	1.59251e-64	1.32322	2.20611e-60
	STAT1	2.35956e-64	1.89708	3.2687e-60
	GBP4	2.62036e-64	0.829311	3.62999e-60
	OAS2	6.80492e-64	0.98653	9.42686e-60
	FOXN2	3.11337e-63	0.797121	4.31296e-59
	MEGF9	5.7057e-63	0.66739	7.90411e-59
	LPGAT1	9.66575e-63	0.678763	1.339e-58
	LYL1	1.20266e-62	0.542419	1.66605e-58
	DYNC1I2	1.52609e-62	0.890345	2.11409e-58
	JAK2	4.38624e-62	0.88037	6.07625e-58
	ACBD3	2.98345e-61	0.57433	4.13297e-57
	TMEM170B	7.18853e-61	0.613734	9.95827e-57
	BOD1L1	7.19223e-61	0.921114	9.96339e-57
	CMPK2	1.10296e-60	0.51606	1.52793e-56
	PLXNC1	1.77481e-60	0.619655	2.45865e-56
	DPYD	3.26052e-60	1.12578	4.51679e-56
	EPSTI1	3.60273e-60	1.34652	4.99086e-56
	METTL7A	1.28792e-59	1.03116	1.78416e-55
	BCL6	2.41671e-59	0.631235	3.34787e-55
	HEBP2	2.97973e-59	0.831185	4.12782e-55
	LCP1	3.5005e-59	1.95668	4.84925e-55
	TLR6	1.90096e-58	0.63945	2.6334e-54
	MYOF	2.37937e-58	0.691084	3.29614e-54
	NENF	3.01959e-58	0.626997	4.18304e-54
	MX1	3.10654e-58	1.45518	4.30349e-54
	TRIM25	4.07105e-58	0.52789	5.63962e-54
	TARS	4.4468e-58	0.6733	6.16016e-54
	DDX58	6.14015e-58	0.575491	8.50595e-54
	HERC5	3.57548e-57	0.77736	4.95312e-53
	NRIP1	1.61584e-56	0.785518	2.23843e-52
	IFI30	3.1284e-56	2.61093	4.33377e-52
	UBE2Q1	7.76567e-56	0.510447	1.07578e-51
	H1FX	1.51807e-55	1.18181	2.10298e-51
	ZCCHC2	1.75781e-55	0.529002	2.43509e-51
	TNFAIP3	2.87483e-55	1.49	3.9825e-51
	TLR8	2.95177e-55	0.594141	4.08909e-51
	IQGAP1	3.29543e-55	1.61667	4.56515e-51
	IGSF6	4.75069e-55	1.31551	6.58114e-51
	CD93	5.37523e-55	1.10778	7.44631e-51
	TRIP12	5.71151e-55	0.799117	7.91215e-51
	ITGA4	7.00087e-55	0.870487	9.6983e-51
	TET2	1.34482e-54	0.809258	1.86298e-50
	CAMK2D	1.97849e-54	0.520141	2.74081e-50
	PHC2	2.35067e-54	0.774084	3.25639e-50
	TAP1	2.43119e-54	0.708655	3.36793e-50
	PTBP3	2.58607e-54	1.0026	3.58249e-50
	LRPPRC	2.71237e-54	0.600173	3.75745e-50
	DAPP1	3.08925e-54	0.713028	4.27954e-50
	EMILIN2	3.67798e-54	0.623669	5.09511e-50
	TNFSF10	4.08163e-54	1.24406	5.65428e-50
	CEBPD	5.86841e-54	2.67013	8.12951e-50
	ZBTB7A	1.20588e-53	0.842705	1.6705e-49
	SYK	1.23289e-53	1.05221	1.70792e-49
	EFHD2	2.37941e-53	1.15326	3.2962e-49
	MAP3K2	2.45262e-53	0.872428	3.39762e-49
	SNX10	3.17875e-53	1.13359	4.40353e-49
	DDX60L	3.64247e-53	0.763281	5.04592e-49
	SMARCA5	4.83602e-53	0.817169	6.69934e-49
	GCA	7.80355e-53	1.10116	1.08103e-48
	IRF2BP2	1.13336e-52	1.05204	1.57005e-48
	SPTLC2	1.32672e-52	1.12468	1.83791e-48
	SHTN1	1.43952e-52	0.960736	1.99416e-48
	RAB11FIP1	1.50908e-52	0.771904	2.09053e-48
	DUSP6	1.85111e-52	1.80168	2.56435e-48
	SUPT16H	2.28015e-52	0.554283	3.1587e-48
	DTX3L	2.498e-52	0.74982	3.46048e-48
	HIST1H1E	3.737e-52	0.528881	5.17687e-48
	AGPAT3	3.93506e-52	0.552459	5.45124e-48
	ZNF217	6.33294e-52	0.69128	8.77302e-48
	HRH2	9.35023e-52	0.567517	1.29529e-47
	TM9SF2	9.39949e-52	0.79112	1.30211e-47
	CPVL	9.84762e-52	1.53952	1.36419e-47
	WARS	1.01268e-51	1.0101	1.40287e-47
	PLEKHO1	1.4281e-51	1.44372	1.97834e-47
	ADAM10	2.09868e-51	0.76183	2.9073e-47
	PKN1	2.20812e-51	0.623005	3.05891e-47
	TOP1	2.55253e-51	0.995885	3.53602e-47
	MRC1	2.85078e-51	1.90063	3.94919e-47
	ARCN1	3.54361e-51	0.508835	4.90896e-47
	DDX60	6.04256e-51	0.556844	8.37076e-47
	FGD2	1.28723e-50	0.667682	1.7832e-46
	LILRB1	1.37499e-50	0.794425	1.90477e-46
	GRK2	1.50654e-50	0.74221	2.08701e-46
	GNAS	3.66812e-50	1.91118	5.08145e-46
	BRD7	4.31558e-50	0.542148	5.97837e-46
	SMIM25	6.32869e-50	0.942241	8.76713e-46
	MXD1	7.29142e-50	0.608605	1.01008e-45
	GBP5	7.5011e-50	0.685258	1.03913e-45
	SAMD9L	1.81049e-49	1.12075	2.50807e-45
	RAB8B	2.16752e-49	0.623873	3.00267e-45
	STAT2	2.45567e-49	0.865631	3.40184e-45
	TM9SF3	3.6316e-49	0.717003	5.03085e-45
	TRPS1	4.43758e-49	0.750129	6.14738e-45
	SAMHD1	5.15144e-49	1.90133	7.13628e-45
	EEA1	7.62137e-49	0.619312	1.05579e-44
	NFIL3	1.05983e-48	0.526472	1.46819e-44
	SOD2	1.48351e-48	1.73189	2.05511e-44
	EP300	1.70355e-48	0.701935	2.35992e-44
	CUL3	4.57189e-48	0.598725	6.33344e-44
	EIF4A1	5.60796e-48	1.76092	7.76871e-44
	SLK	7.88479e-48	0.523995	1.09228e-43
	MT-ATP6	1.04291e-47	2.30834	1.44475e-43
	ST8SIA4	1.19753e-47	0.850212	1.65894e-43
	DYNC1LI1	1.73811e-47	0.502603	2.40781e-43
	ALCAM	2.35837e-47	0.623565	3.26705e-43
	DOCK10	2.69718e-47	0.739406	3.7364e-43
	PSMB10	3.81435e-47	0.747018	5.28402e-43
	OSBPL11	4.02058e-47	0.571231	5.56971e-43
	MT-ND3	4.95026e-47	2.2235	6.85759e-43
	RPL17	5.35545e-47	2.79534	7.4189e-43
	HSPA1A	6.02732e-47	0.526806	8.34965e-43
	LAP3	6.1329e-47	1.45948	8.49591e-43
	DHX9	9.87748e-47	0.536086	1.36833e-42
	MT-CO3	1.00995e-46	1.88152	1.39908e-42
	FGL2	1.24925e-46	2.17526	1.73058e-42
	CCR1	1.3875e-46	1.43576	1.92211e-42
	TBL1X	1.99353e-46	0.573429	2.76163e-42
	NUB1	3.01413e-46	0.536151	4.17547e-42
	ANKRD22	3.66939e-46	0.565196	5.08321e-42
	XAF1	5.12483e-46	1.27193	7.09943e-42
	FNDC3B	5.18821e-46	0.581546	7.18723e-42
	NDUFA13	6.89269e-46	1.22827	9.54844e-42
	MT-CO2	8.10352e-46	1.7789	1.12258e-41
	PPP1R14A	8.3236e-46	0.629044	1.15307e-41
	DMXL2	1.13812e-45	0.833395	1.57663e-41
	TLR1	1.18291e-45	0.56106	1.63868e-41
	CD163	1.26496e-45	2.86376	1.75235e-41
	PRKDC	1.54839e-45	0.733845	2.14499e-41
	TFEC	1.71393e-45	0.622327	2.37431e-41
	MOB1B	1.90182e-45	0.506755	2.63459e-41
	SEL1L	1.90715e-45	0.540051	2.64198e-41
	RPL36A	2.6015e-45	1.96186	3.60386e-41
	GIGYF2	2.61827e-45	0.573049	3.62709e-41
	KDM1B	4.50809e-45	0.500438	6.24505e-41
	CLINT1	5.20465e-45	0.554098	7.21e-41
	IRAK3	5.30759e-45	0.942831	7.3526e-41
	LAMP2	6.63601e-45	0.812901	9.19286e-41
	UTRN	7.49093e-45	0.859016	1.03772e-40
	MBOAT7	7.99285e-45	0.551003	1.10725e-40
	RASSF2	1.09822e-44	0.83074	1.52136e-40
	EIF2AK2	1.2302e-44	1.08965	1.7042e-40
	RPN2	1.44944e-44	0.77177	2.00792e-40
	VPS13C	1.48721e-44	0.952603	2.06023e-40
	PRKCD	2.42432e-44	0.525105	3.35841e-40
	EPRS	2.48109e-44	0.702368	3.43706e-40
	GPCPD1	2.5746e-44	0.735511	3.5666e-40
	ETNK1	3.16242e-44	0.618297	4.3809e-40
	RPS10	3.73001e-44	1.72067	5.16719e-40
	PIK3AP1	4.69491e-44	0.671835	6.50387e-40
	TOP2B	4.73702e-44	0.56941	6.56219e-40
	EIF4G1	6.40409e-44	0.615483	8.87158e-40
	DSE	9.55639e-44	0.912829	1.32385e-39
	PHACTR2	1.04617e-43	0.609462	1.44925e-39
	LGALS3BP	1.56116e-43	0.591145	2.16267e-39
	SECTM1	2.69073e-43	0.564408	3.72747e-39
	GNS	2.8146e-43	1.15483	3.89907e-39
	ASGR1	2.86963e-43	0.628998	3.9753e-39
	SMAP2	2.98812e-43	1.5916	4.13945e-39
	CTR9	3.31885e-43	0.574922	4.59761e-39
	ADA2	3.58661e-43	0.965512	4.96853e-39
	SCIMP	5.76625e-43	0.800149	7.98798e-39
	RAB21	8.6416e-43	0.562435	1.19712e-38
	LYSMD2	1.09666e-42	0.628825	1.5192e-38
	KCTD12	1.11728e-42	1.97568	1.54776e-38
	CD46	1.43875e-42	0.742127	1.99311e-38
	METRNL	1.71593e-42	1.26012	2.37708e-38
	MT-CYB	2.45446e-42	1.50762	3.40017e-38
	PUM1	2.69375e-42	0.597249	3.73165e-38
	NUFIP2	2.72791e-42	0.835132	3.77898e-38
	PSMA2	3.04174e-42	0.655543	4.21372e-38
	DICER1	3.12323e-42	0.780406	4.3266e-38
	YBX3	3.84755e-42	1.06031	5.33001e-38
	RAB14	3.92286e-42	0.850215	5.43433e-38
	IFIT3	4.8709e-42	1.10168	6.74765e-38
	PLAC8	5.45972e-42	1.24797	7.56336e-38
	PIK3CG	7.15609e-42	0.545534	9.91334e-38
	LBR	7.40179e-42	0.841905	1.02537e-37
	RAC1	7.94687e-42	1.48307	1.10088e-37
	GLS	8.44182e-42	0.522419	1.16945e-37
	MR1	8.94624e-42	0.511363	1.23932e-37
	BATF3	9.05051e-42	0.601135	1.25377e-37
	COPB1	1.55958e-41	0.557321	2.16048e-37
	LCP2	1.72886e-41	0.760327	2.39499e-37
	TMOD3	1.97166e-41	0.62523	2.73134e-37
	RANBP2	2.23588e-41	0.620763	3.09737e-37
	SMC1A	2.68576e-41	0.576369	3.72058e-37
	HIST1H1D	2.68663e-41	0.830056	3.72179e-37
	HNRNPH2	3.04439e-41	0.503129	4.21739e-37
	CAPNS1	3.14832e-41	0.834108	4.36137e-37
	RAB5IF	3.36103e-41	0.819823	4.65604e-37
	HLA-C	3.88701e-41	1.75361	5.38467e-37
	SMARCE1	3.90658e-41	0.628192	5.41179e-37
	RYBP	4.56363e-41	0.556608	6.322e-37
	STK17B	1.10529e-40	1.34546	1.53116e-36
	HLA-B	2.33759e-40	1.82028	3.23826e-36
	GRK3	2.35469e-40	0.5603	3.26195e-36
	HSPA5	3.2906e-40	1.02253	4.55847e-36
	OAS3	5.43799e-40	0.661599	7.53325e-36
	SOAT1	9.51059e-40	0.601088	1.3175e-35
	MED13L	1.38331e-39	0.666199	1.91629e-35
	XRN1	2.01528e-39	0.583841	2.79177e-35
	SLC8A1	2.12718e-39	0.756165	2.94678e-35
	SETX	2.14093e-39	0.723552	2.96583e-35
	HIPK3	2.90554e-39	0.58906	4.02505e-35
	CRYBG1	3.00648e-39	0.627142	4.16487e-35
	NCOA3	3.67563e-39	0.534854	5.09185e-35
	LILRB3	3.99813e-39	0.875916	5.53861e-35
	KHDRBS1	4.64239e-39	0.831631	6.4311e-35
	PTPN12	4.87708e-39	0.504984	6.75622e-35
	HCLS1	5.40171e-39	1.24485	7.483e-35
	PARP4	6.15588e-39	0.530826	8.52774e-35
	MT-ND5	7.261e-39	1.71176	1.00587e-34
	HNRNPD	7.78751e-39	0.865922	1.0788e-34
	CD1E	1.0059e-38	0.945461	1.39348e-34
	MAP3K1	1.1635e-38	0.795083	1.6118e-34
	WNK1	1.24543e-38	0.942358	1.72529e-34
	AKR1C3	1.81461e-38	0.51521	2.51378e-34
	IFI16	1.88788e-38	1.37618	2.61528e-34
	MT-ND4L	2.6981e-38	1.23602	3.73768e-34
	ATP6AP1	2.70581e-38	0.508108	3.74836e-34
	TRIM14	2.78095e-38	0.592516	3.85244e-34
	CEP170	3.40222e-38	0.538432	4.7131e-34
	LAMP1	3.97772e-38	0.851919	5.51034e-34
	CTSA	6.28123e-38	0.742879	8.70138e-34
	CTSZ	6.3928e-38	1.26102	8.85594e-34
	CLTC	6.70345e-38	0.922021	9.28629e-34
	DOCK2	7.77441e-38	0.721616	1.07699e-33
	RAD21	8.93476e-38	0.606659	1.23773e-33
	PTPRJ	1.05261e-37	0.67946	1.45819e-33
	CTSS	1.05267e-37	2.29078	1.45827e-33
	MYD88	1.3229e-37	0.711524	1.83261e-33
	PLEK	1.48084e-37	0.955648	2.05141e-33
	IRF1	1.72733e-37	1.66754	2.39286e-33
	NAIP	3.7707e-37	0.74749	5.22355e-33
	PTPN1	4.50659e-37	0.539818	6.24298e-33
	YME1L1	4.72214e-37	0.680814	6.54158e-33
	KAT6A	4.82602e-37	0.524051	6.68549e-33
	TLR4	5.94512e-37	0.993786	8.23578e-33
	SPCS3	6.70788e-37	0.733308	9.29243e-33
	CBL	8.52742e-37	0.590185	1.1813e-32
	LHFPL2	1.08059e-36	0.542068	1.49694e-32
	CHCHD10	1.18063e-36	1.05969	1.63553e-32
	FERMT3	1.20534e-36	0.634082	1.66976e-32
	NSL1	1.36567e-36	0.521148	1.89186e-32
	OGFRL1	1.52598e-36	1.16454	2.11394e-32
	HLA-F	1.54828e-36	0.863207	2.14483e-32
	RIF1	2.3739e-36	0.504368	3.28856e-32
	GIMAP8	2.40018e-36	0.552694	3.32496e-32
	TRIM22	2.62687e-36	0.859302	3.639e-32
	PTPRC	2.66548e-36	1.51331	3.69248e-32
	BCL2A1	2.93629e-36	0.802974	4.06764e-32
	MT-ND4	3.14085e-36	1.22148	4.35102e-32
	NIN	3.4216e-36	0.579638	4.73994e-32
	TMPO	3.61368e-36	0.632066	5.00604e-32
	AC007952.4	4.15871e-36	0.988645	5.76105e-32
	ACSL1	4.9122e-36	0.894588	6.80486e-32
	HNRNPAB	5.17127e-36	0.634648	7.16376e-32
	LYN	8.03643e-36	0.932615	1.11329e-31
	PLXDC2	8.19611e-36	1.24528	1.13541e-31
	AREG	9.81354e-36	1.82209	1.35947e-31
	CD302	1.26709e-35	1.32643	1.7553e-31
	ACTR2	1.34615e-35	1.48897	1.86482e-31
	TOMM5	1.87305e-35	0.53034	2.59474e-31
	RHOQ	2.09643e-35	0.57786	2.90419e-31
	NASP	2.33602e-35	0.560377	3.23609e-31
	TXNIP	2.56933e-35	1.63969	3.5593e-31
	PRPF4B	3.23296e-35	0.725484	4.47863e-31
	IQGAP2	4.55194e-35	0.683221	6.3058e-31
	GNAI2	4.68128e-35	1.31601	6.48498e-31
	APBB1IP	5.72436e-35	0.81057	7.92996e-31
	MAT2B	5.91571e-35	0.503336	8.19504e-31
	IFNAR1	6.55784e-35	0.661835	9.08458e-31
	PIM1	7.04613e-35	1.00375	9.76101e-31
	IFI6	9.97239e-35	1.37885	1.38147e-30
	CPD	1.08848e-34	0.56716	1.50788e-30
	ERO1A	1.20295e-34	0.520315	1.66645e-30
	SYNCRIP	1.21098e-34	0.724163	1.67757e-30
	CCT5	1.34986e-34	0.566469	1.86997e-30
	CAB39	1.62113e-34	0.65722	2.24575e-30
	DNAJA1	1.71795e-34	0.802038	2.37988e-30
	CMPK1	1.79034e-34	0.56828	2.48016e-30
	FAR1	1.98137e-34	0.582955	2.74479e-30
	BLVRB	2.01474e-34	1.26099	2.79102e-30
	MBNL1	2.38028e-34	1.07315	3.29741e-30
	TLR5	2.76919e-34	0.506199	3.83616e-30
	SERPINA1	4.46727e-34	1.30899	6.1885e-30
	XRCC5	5.17763e-34	0.849784	7.17257e-30
	ATF7IP	5.34871e-34	0.532658	7.40957e-30
	CPM	5.52702e-34	0.707593	7.65659e-30
	SUZ12	5.61599e-34	0.533154	7.77983e-30
	HLA-A	8.25387e-34	1.56353	1.14341e-29
	MNDA	8.6108e-34	1.60393	1.19285e-29
	2022-03-01	1.03004e-33	1.28165	1.42692e-29
	HDAC9	1.16198e-33	0.515751	1.60969e-29
	LNPEP	1.2851e-33	0.560878	1.78025e-29
	NARS	1.32193e-33	0.566651	1.83127e-29
	CBX3	1.33109e-33	0.88004	1.84396e-29
	RNF145	1.68217e-33	0.565843	2.33031e-29
	CEBPZ	2.23076e-33	0.561422	3.09026e-29
	DOCK11	2.25295e-33	0.517737	3.12101e-29
	SRSF9	2.3933e-33	0.632035	3.31544e-29
	LRRK2	2.58194e-33	1.04079	3.57676e-29
	SIRPA	2.82438e-33	0.624218	3.91262e-29
	SQOR	3.33856e-33	0.542238	4.62491e-29
	RPS29	3.55123e-33	1.05665	4.91952e-29
	LARS	3.65132e-33	0.593475	5.05818e-29
	ABCA1	3.75072e-33	0.540914	5.19587e-29
	LMO4	4.11396e-33	0.521953	5.69907e-29
	CCPG1	4.38696e-33	0.573995	6.07726e-29
	MT-ND1	4.49483e-33	1.31075	6.22668e-29
	KLF13	4.67035e-33	0.564047	6.46984e-29
	TLN1	5.28607e-33	1.07779	7.32279e-29
	PJA2	5.37614e-33	0.721502	7.44756e-29
	TPM3	5.71587e-33	1.27352	7.91819e-29
	PET100	5.7652e-33	0.759883	7.98653e-29
	CNDP2	8.22799e-33	0.62579	1.13982e-28
	CALCOCO2	1.19258e-32	0.713716	1.65208e-28
	G3BP1	1.19672e-32	0.525448	1.65782e-28
	MLEC	1.74028e-32	0.647787	2.41081e-28
	GRB2	2.19472e-32	1.09054	3.04035e-28
	IL13RA1	2.28845e-32	1.30062	3.17018e-28
	UHMK1	2.75956e-32	0.532671	3.82282e-28
	XRCC6	2.84318e-32	0.561618	3.93866e-28
	ZBTB16	4.09019e-32	0.557706	5.66614e-28
	XPO1	5.87293e-32	0.714915	8.13577e-28
	EFCAB14	6.19198e-32	0.585696	8.57776e-28
	GSPT1	7.16622e-32	0.542973	9.92736e-28
	TLR2	8.99689e-32	0.794634	1.24634e-27
	RPS6KA3	9.69565e-32	0.773035	1.34314e-27
	CTDNEP1	1.48936e-31	0.646847	2.06321e-27
	RPS17	1.6205e-31	1.0668	2.24488e-27
	ARHGAP26	1.62052e-31	0.594375	2.2449e-27
	NMI	2.87263e-31	0.576676	3.97945e-27
	IL6R	3.50878e-31	0.502036	4.86072e-27
	QKI	4.32346e-31	0.868867	5.98929e-27
	SCARB2	4.41152e-31	0.748371	6.11128e-27
	UBE2R2	6.26507e-31	0.640534	8.679e-27
	PSME2	6.55713e-31	1.10004	9.0836e-27
	PARVG	6.72531e-31	0.603627	9.31657e-27
	WAPL	9.90179e-31	0.534732	1.37169e-26
	KLF10	1.00401e-30	0.571681	1.39085e-26
	APOBEC3A	1.2778e-30	0.939191	1.77013e-26
	PABPC4	1.43047e-30	0.80401	1.98163e-26
	ATG3	1.47602e-30	0.71656	2.04473e-26
	TGFBR2	1.51452e-30	0.540092	2.09806e-26
	SAMD9	1.80356e-30	0.690452	2.49847e-26
	KMT2C	1.97845e-30	0.665895	2.74075e-26
	HSPA9	2.2875e-30	0.583041	3.16887e-26
	NFKBIA	2.34478e-30	1.73133	3.24823e-26
	CTNNA1	2.36038e-30	0.50328	3.26983e-26
	SSU72	2.40023e-30	0.606164	3.32504e-26
	CAT	2.50513e-30	0.527209	3.47036e-26
	PSMB8	3.51684e-30	0.916204	4.87187e-26
	VPS4B	3.6568e-30	0.541533	5.06577e-26
	JUND	4.05044e-30	0.991543	5.61108e-26
	IFITM3	4.23677e-30	1.42154	5.8692e-26
	CD1C	4.26166e-30	1.38608	5.90368e-26
	GNB1	7.90292e-30	0.788354	1.09479e-25
	TAPBP	8.67395e-30	0.744633	1.2016e-25
	FPR1	1.27758e-29	1.01146	1.76984e-25
	XIAP	1.38253e-29	0.58137	1.91522e-25
	ISG15	1.44168e-29	1.08877	1.99715e-25
	BPTF	1.44506e-29	0.661178	2.00185e-25
	GPI	1.59663e-29	0.519467	2.21181e-25
	NAMPT	1.65672e-29	1.19185	2.29505e-25
	IRF9	1.82971e-29	0.5386	2.53469e-25
	GAS7	2.34877e-29	0.583174	3.25375e-25
	MT-ND2	2.56198e-29	1.22688	3.54911e-25
	BZW1	2.66481e-29	0.663816	3.69157e-25
	PDIA3	2.86075e-29	0.856086	3.963e-25
	TGOLN2	3.57764e-29	0.955507	4.95611e-25
	P4HA1	4.13342e-29	0.504198	5.72603e-25
	STAG2	4.9512e-29	0.540971	6.8589e-25
	KIAA0930	5.45459e-29	0.549803	7.55624e-25
	ADD3	6.54842e-29	0.579124	9.07152e-25
	SKAP2	7.10991e-29	0.986804	9.84935e-25
	RNF213	9.85456e-29	1.29686	1.36515e-24
	ITPR2	1.11695e-28	0.531642	1.54731e-24
	GNB4	1.27991e-28	0.626653	1.77306e-24
	PRKAR1A	1.3107e-28	0.791781	1.81572e-24
	SNX18	1.53048e-28	0.554298	2.12018e-24
	EIF2S2	1.57649e-28	0.923248	2.18391e-24
	ITGB2	1.73456e-28	1.24837	2.40289e-24
	LARP1	1.88666e-28	0.543811	2.61359e-24
	CANX	2.2991e-28	0.923722	3.18494e-24
	NCOA4	2.83495e-28	0.603438	3.92726e-24
	IFI44L	2.84066e-28	1.3165	3.93516e-24
	JAK1	3.31773e-28	0.758347	4.59605e-24
	SP110	3.39774e-28	0.716537	4.70689e-24
	YY1	3.97274e-28	0.571331	5.50343e-24
	DOCK8	4.14868e-28	0.820887	5.74716e-24
	TUT7	4.48736e-28	0.555894	6.21635e-24
	AIDA	4.92479e-28	0.590887	6.82231e-24
	SLA	5.00101e-28	0.870003	6.92791e-24
	SERBP1	5.28915e-28	0.957271	7.32706e-24
	HDLBP	6.87738e-28	0.53702	9.52723e-24
	NAGK	7.2976e-28	0.570337	1.01094e-23
	UBC	8.76658e-28	1.0447	1.21443e-23
	SLC38A2	8.98884e-28	0.71364	1.24522e-23
	GRN	1.0075e-27	1.05245	1.39569e-23
	ATP6V0D1	1.0232e-27	0.502265	1.41743e-23
	SERPING1	1.34016e-27	0.545782	1.85652e-23
	ARL5A	1.43737e-27	0.534168	1.99119e-23
	BNIP2	1.55863e-27	0.626596	2.15917e-23
	DPYSL2	1.98766e-27	0.945964	2.75351e-23
	COTL1	1.99368e-27	1.13563	2.76185e-23
	NCF2	2.02767e-27	0.834033	2.80893e-23
	IFI44	3.19634e-27	0.677716	4.42789e-23
	PGK1	3.36954e-27	0.835426	4.66782e-23
	ZNF106	3.93915e-27	0.798172	5.4569e-23
	BRD4	4.40423e-27	0.530255	6.10118e-23
	TIMP2	4.7409e-27	0.806829	6.56757e-23
	MIER1	6.05135e-27	0.503293	8.38294e-23
	CTSC	6.62833e-27	1.04059	9.18222e-23
	EIF3A	7.00148e-27	0.881931	9.69914e-23
	LGALS3	7.68773e-27	0.69507	1.06498e-22
	IFITM1	8.03322e-27	0.629795	1.11284e-22
	PSMA4	1.05017e-26	0.6904	1.4548e-22
	CHD2	1.29729e-26	0.526345	1.79713e-22
	CD81	1.31405e-26	1.19533	1.82035e-22
	FAM111A	1.34241e-26	0.506301	1.85964e-22
	ARPC1B	1.34785e-26	0.957538	1.86718e-22
	VSIG4	2.03143e-26	1.28491	2.81415e-22
	TYMP	2.10024e-26	1.55596	2.90947e-22
	PPP1R12A	2.17224e-26	0.62041	3.0092e-22
	H2AFY	2.59647e-26	0.907944	3.59688e-22
	MT-CO1	3.06803e-26	0.737149	4.25014e-22
	MACF1	4.5331e-26	0.611932	6.2797e-22
	HNRNPR	5.47483e-26	0.571446	7.58428e-22
	EIF4G2	5.57517e-26	0.864753	7.72328e-22
	PRPF40A	6.04033e-26	0.754379	8.36767e-22
	CTSD	7.62955e-26	0.984214	1.05692e-21
	HELZ	8.60458e-26	0.503134	1.19199e-21
	GNB2	1.09879e-25	0.679711	1.52215e-21
	LILRB2	1.54219e-25	0.565098	2.1364e-21
	PPT1	1.57855e-25	0.663157	2.18677e-21
	NIPBL	2.10415e-25	0.57737	2.91487e-21
	IL17RA	2.36132e-25	0.913249	3.27113e-21
	RTN3	2.63119e-25	0.673916	3.64499e-21
	AKAP13	2.81842e-25	0.948739	3.90436e-21
	ITGB1	3.02429e-25	0.831971	4.18956e-21
	RAP2B	3.11071e-25	0.601189	4.30927e-21
	BLOC1S6	3.50635e-25	0.555395	4.85735e-21
	PAK2	4.32908e-25	0.755778	5.99707e-21
	MTPN	5.00299e-25	0.767468	6.93064e-21
	DNAJC15	5.07176e-25	0.627855	7.02592e-21
	GTF2I	5.77742e-25	0.538865	8.00347e-21
	NCL	6.29129e-25	0.879367	8.71532e-21
	IER3	6.4322e-25	1.75391	8.91053e-21
	MYCBP2	8.12563e-25	0.838687	1.12564e-20
	C3AR1	1.04505e-24	0.743305	1.44771e-20
	SRGAP1	1.07033e-24	0.587981	1.48273e-20
	TPR	1.21149e-24	0.609335	1.67828e-20
	UBE2L6	1.46456e-24	0.601138	2.02885e-20
	NORAD	1.59541e-24	0.527125	2.21012e-20
	PAK1	1.70889e-24	0.754847	2.36732e-20
	MAFB	2.07237e-24	2.27302	2.87086e-20
	IDO1	3.2206e-24	0.515447	4.4615e-20
	CHURC1	3.85287e-24	0.672119	5.33739e-20
	GIMAP7	4.53371e-24	0.866532	6.28055e-20
	MYH9	6.0477e-24	0.612423	8.37788e-20
	IFNGR1	6.12743e-24	0.876824	8.48833e-20
	TMEM123	7.41836e-24	0.845408	1.02766e-19
	PLBD1	7.92934e-24	0.511225	1.09845e-19
	RIPOR2	8.18221e-24	0.708466	1.13348e-19
	U2SURP	9.01898e-24	0.509239	1.2494e-19
	PSME1	9.15449e-24	0.916633	1.26817e-19
	PSMB3	1.02523e-23	0.549643	1.42025e-19
	HOOK3	1.34173e-23	0.59783	1.8587e-19
	PPP1R10	2.14519e-23	0.536277	2.97173e-19
	SCAF11	2.55393e-23	0.875324	3.53796e-19
	FLNA	2.55942e-23	0.646627	3.54556e-19
	ZNF207	2.5752e-23	0.564295	3.56743e-19
	RAB31	2.71614e-23	0.846005	3.76267e-19
	GAPT	2.90532e-23	0.600923	4.02474e-19
	DNAJC8	2.91276e-23	0.532717	4.03504e-19
	ZC3H13	3.04564e-23	0.557516	4.21912e-19
	APLP2	3.07678e-23	1.15938	4.26227e-19
	DUSP2	3.11228e-23	0.504018	4.31144e-19
	RAB8A	3.1487e-23	0.561138	4.3619e-19
	DDX21	3.31504e-23	0.813337	4.59232e-19
	SMCHD1	3.42613e-23	0.634153	4.74621e-19
	ATP6V1B2	4.04644e-23	0.529051	5.60554e-19
	CNTRL	4.39661e-23	0.508383	6.09063e-19
	TGFB1	5.63047e-23	0.720606	7.79988e-19
	PICALM	5.81298e-23	0.530308	8.05272e-19
	NCKAP1L	6.10915e-23	0.68282	8.463e-19
	MDM4	6.20482e-23	0.509394	8.59554e-19
	VASP	7.90645e-23	0.724464	1.09528e-18
	HNRNPM	9.23758e-23	0.532792	1.27968e-18
	HNRNPU	9.55646e-23	0.857363	1.32386e-18
	SP100	9.96755e-23	0.576167	1.3808e-18
	ROCK1	1.09595e-22	0.867322	1.51821e-18
	TMBIM6	1.14703e-22	0.870609	1.58897e-18
	XRN2	1.31498e-22	0.670317	1.82164e-18
	GBP2	1.46654e-22	0.622528	2.03159e-18
	PTP4A2	1.61965e-22	0.773833	2.2437e-18
	JAML	1.76493e-22	0.855949	2.44495e-18
	CCDC88A	1.91587e-22	0.746551	2.65405e-18
	SET	2.39778e-22	0.761225	3.32165e-18
	PIP4K2A	2.42364e-22	0.582192	3.35747e-18
	ANP32A	2.44442e-22	0.55186	3.38625e-18
	OSBPL8	2.50978e-22	0.676089	3.4768e-18
	TAOK1	2.80116e-22	0.558248	3.88045e-18
	IFNGR2	2.83548e-22	0.942458	3.928e-18
	MARCKS	3.30312e-22	2.21447	4.57581e-18
	HSP90B1	3.99488e-22	0.849455	5.53411e-18
	ALOX5	5.22509e-22	0.501689	7.23831e-18
	CASP1	5.92885e-22	0.542469	8.21324e-18
	STAT3	6.1669e-22	0.654743	8.54301e-18
	LPP	7.39583e-22	0.559276	1.02454e-17
	MIF	8.12926e-22	0.989642	1.12615e-17
	BCLAF1	8.91933e-22	0.605041	1.2356e-17
	EIF3J	9.92385e-22	0.547184	1.37475e-17
	WASHC4	1.37908e-21	0.548841	1.91044e-17
	RBM47	1.46207e-21	0.548942	2.02541e-17
	CD53	1.49901e-21	0.715452	2.07658e-17
	TRIM38	1.64425e-21	0.571864	2.27778e-17
	WAS	1.8963e-21	0.53261	2.62694e-17
	PRKCB	2.21901e-21	0.607448	3.074e-17
	TPP1	2.32272e-21	0.734589	3.21767e-17
	FGD4	3.3814e-21	0.599238	4.68426e-17
	CRIP1	3.41625e-21	0.640247	4.73253e-17
	ETS2	3.47389e-21	0.826402	4.81238e-17
	DDX5	3.54761e-21	0.927277	4.91451e-17
	RBMS1	3.64622e-21	0.577592	5.05111e-17
	COMT	5.5185e-21	0.64947	7.64478e-17
	ICAM3	6.95873e-21	0.514216	9.63992e-17
	ARID1A	8.7051e-21	0.536051	1.20592e-16
	MSN	1.16852e-20	0.844885	1.61876e-16
	ATP5F1E	1.16969e-20	0.587138	1.62037e-16
	CSDE1	1.26214e-20	0.773182	1.74844e-16
	FNBP1	1.28066e-20	0.640184	1.77409e-16
	DYNC1H1	1.49504e-20	0.519255	2.07107e-16
	DDX3X	2.07487e-20	0.771504	2.87432e-16
	AAK1	2.10574e-20	0.622078	2.91709e-16
	CEP350	2.60163e-20	0.687645	3.60403e-16
	CYBB	3.82847e-20	1.38156	5.30358e-16
	ZYX	3.86277e-20	0.63821	5.3511e-16
	CSF3R	3.95799e-20	0.706761	5.483e-16
	PCBP1	4.88753e-20	0.764186	6.7707e-16
	CSNK1A1	5.6916e-20	0.58209	7.88457e-16
	AL034397.3	9.42179e-20	0.593642	1.3052e-15
	ACAP2	1.70039e-19	0.507924	2.35555e-15
	KMT2A	1.93444e-19	0.516775	2.67978e-15
	VSIR	2.00174e-19	0.651703	2.77301e-15
	H3F3A	2.31174e-19	0.724366	3.20245e-15
	CRTAP	2.73315e-19	0.546665	3.78623e-15
	HNRNPA2B1	3.00655e-19	0.846606	4.16498e-15
	WIPF1	3.51445e-19	0.657617	4.86857e-15
	AKAP9	4.30288e-19	0.571649	5.96078e-15
	PTPN6	4.94178e-19	0.519588	6.84585e-15
	FYB1	5.92173e-19	1.13903	8.20337e-15
	HP1BP3	6.72135e-19	0.522235	9.31109e-15
	ENO1	6.85398e-19	0.598874	9.49482e-15
	CD44	7.35332e-19	0.6466	1.01866e-14
	ADAR	9.69084e-19	0.643973	1.34247e-14
	CD164	9.94933e-19	0.649981	1.37828e-14
	KRTCAP2	1.22937e-18	0.595316	1.70304e-14
	HNRNPF	1.42262e-18	0.564321	1.97075e-14
	LY6E	1.43581e-18	0.744779	1.98903e-14
	IFITM2	2.35599e-18	1.10244	3.26375e-14
	FAM120A	2.51068e-18	0.534308	3.47804e-14
	MOB1A	2.5553e-18	0.657943	3.53986e-14
	DDX24	2.59773e-18	0.525265	3.59864e-14
	LRP1	3.39246e-18	0.780722	4.69958e-14
	HNRNPK	3.40892e-18	0.64987	4.72237e-14
	CASP4	3.47142e-18	0.5896	4.80895e-14
	TACC1	3.4943e-18	0.559835	4.84066e-14
	LYST	3.59657e-18	0.50516	4.98232e-14
	CFP	3.69119e-18	0.507929	5.11341e-14
	PSMB9	4.55117e-18	0.669422	6.30473e-14
	VMP1	5.23048e-18	1.28589	7.24579e-14
	PRRC2C	6.10838e-18	0.664552	8.46195e-14
	JMJD1C	6.50186e-18	0.525848	9.00703e-14
	SFPQ	6.51412e-18	0.538177	9.02401e-14
	SON	7.75336e-18	0.742037	1.07407e-13
	CYBA	9.11565e-18	0.70948	1.26279e-13
	RNH1	1.13699e-17	0.537569	1.57508e-13
	HMOX1	1.15399e-17	0.994634	1.59862e-13
	CAST	1.52854e-17	0.681755	2.11748e-13
	ANXA5	1.78103e-17	0.543907	2.46726e-13
	ANKRD11	3.87458e-17	0.584897	5.36746e-13
	GLRX	4.28277e-17	0.636086	5.93292e-13
	NSA2	7.44811e-17	0.686629	1.03179e-12
	GIMAP4	8.97232e-17	0.879975	1.24294e-12
	ACTR3	1.38593e-16	0.603972	1.91993e-12
	BASP1	1.5398e-16	0.802963	2.13309e-12
	FN1	1.71578e-16	1.74772	2.37686e-12
	YWHAH	1.90241e-16	0.620443	2.63541e-12
	ATP2B1-AS1	2.54948e-16	0.637772	3.53179e-12
	EGR1	3.13106e-16	1.51345	4.33746e-12
	CALR	3.17097e-16	0.843031	4.39274e-12
	FCGR2B	5.62569e-16	0.727321	7.79327e-12
	ATP5F1D	5.89664e-16	0.519212	8.16862e-12
	PLSCR1	8.42663e-16	0.655538	1.16734e-11
	CTSH	9.3909e-16	0.615472	1.30092e-11
	PTPRE	9.78726e-16	0.695549	1.35583e-11
	NFKBIZ	9.82143e-16	0.628395	1.36056e-11
	IL6ST	2.31117e-15	0.568762	3.20166e-11
	DDX18	2.31834e-15	0.518858	3.21159e-11
	CLEC12A	2.62646e-15	0.518123	3.63844e-11
	HNRNPC	4.23293e-15	0.607465	5.86388e-11
	CARD16	6.20253e-15	0.595338	8.59236e-11
	CAP1	6.9448e-15	0.61023	9.62064e-11
	S100A9	7.44473e-15	3.08488	1.03132e-10
	S100A8	7.68477e-15	2.98539	1.06457e-10
	YWHAB	1.03747e-14	0.70419	1.4372e-10
	ZEB2	1.19966e-14	1.12066	1.66189e-10
	MTDH	1.67153e-14	0.633342	2.31557e-10
	RNF130	1.70674e-14	0.582643	2.36434e-10
	FCGR1A	1.81166e-14	0.669024	2.50969e-10
	FCGRT	2.63111e-14	0.634863	3.64487e-10
	HIST1H4C	2.67011e-14	0.609387	3.69891e-10
	STAB1	3.02489e-14	0.557155	4.19038e-10
	TPM4	3.19824e-14	0.526948	4.43052e-10
	RNASE6	4.0159e-14	0.717023	5.56323e-10
	DEK	4.14999e-14	0.559569	5.74899e-10
	SLC1A3	8.4511e-14	0.548939	1.17073e-09
	CLEC10A	1.09855e-13	0.93923	1.52182e-09
	WSB1	1.51491e-13	0.726689	2.0986e-09
	SAMSN1	2.21593e-13	0.511694	3.06973e-09
	ZFP36L2	2.71602e-13	0.698609	3.76251e-09
	WASF2	3.39585e-13	0.545299	4.70426e-09
	ARPC5	5.6296e-13	0.508928	7.79869e-09
	FCGR2A	8.23979e-13	0.660116	1.14146e-08
	RNF149	1.24618e-12	0.502362	1.72633e-08
	TNFSF13B	1.26819e-12	0.62174	1.75682e-08
	KLF6	1.80954e-12	0.672282	2.50675e-08
	YWHAZ	2.95676e-12	0.530057	4.096e-08
	EIF4B	2.98818e-12	0.563547	4.13952e-08
	DAZAP2	3.39213e-12	0.553206	4.69912e-08
	SOCS3	3.47784e-12	0.541626	4.81785e-08
	ATP5ME	4.37528e-12	0.536969	6.06108e-08
	CCNL1	8.25714e-12	0.716938	1.14386e-07
	CKLF	1.26783e-11	0.661757	1.75633e-07
	VAMP5	2.7415e-11	0.557892	3.7978e-07
	ZFP36L1	4.31845e-11	1.04999	5.98235e-07
	LSP1	9.85958e-11	0.509661	1.36585e-06
	DUSP1	1.18842e-10	0.810486	1.64631e-06
	C1orf162	2.14852e-10	0.558722	2.97634e-06
	MS4A6A	3.99047e-09	0.540967	5.528e-05
	PSAP	6.1038e-09	0.76	8.4556e-05
	LYZ	8.28518e-09	1.04597	0.000114775
	EVI2B	1.84131e-08	0.508591	0.000255077
	IER2	2.13398e-08	0.814841	0.00029562
	BTG1	2.98149e-08	0.525628	0.000413025
	ZFP36	3.06387e-08	0.576197	0.000424438
	CTSB	9.45553e-07	0.583641	0.0130987

## Sheet: Table S7
Patient ID	Gender	Age	Province	Patient outcome	No. of sample
P1	M	36	Beijing	dead	3
P2	M	54	Guangdong	dead	1
P3	M	71	Shanxi	dead	1
P4	F	56	Hunan	dead	1
P5	M	40	Guangdong	dead	1
